# Supplementary material for: Identification of Modules With Similar Gene Regulation and Metabolic Functions Based on Co-expression Data
Source: Front Mol Biosci. 2019 Dec 13;6:139. doi: 10.3389/fmolb.2019.00139 (PMC6929668; doi:10.3389/fmolb.2019.00139)
Supplement: Supplementary Material S1 — Dataset processed by PCA and goodSamplesGenes. [file Data_Sheet_1.zip]

Archive with 1 entries (1 files):
- Supplementary S1.xlsx
