# Supplementary material for: Identification of Modules With Similar Gene Regulation and Metabolic Functions Based on Co-expression Data
Source: Front Mol Biosci. 2019 Dec 13;6:139. doi: 10.3389/fmolb.2019.00139 (PMC6929668; doi:10.3389/fmolb.2019.00139)
Supplement: Table S1 — Collection of co-expression modules for each of the organisms. [file Table_1.XLSX]

## Sheet: Information
Table S1. Collection of co-expression modules for each of the organisms.
We present the modules produced from WGCNA for each bacterium. The locus tag of each gene and the module color to which it belongs are reported.
Organism	KEGG ID
Bacillus anthracis str. Ames	Ban
Bacillus cereus ATCC14579	Bce
Bacillus subtilis 168	Bsu
Bacteroides thetaiotaomicron VPI-5482	Bth
Clostridium acetobutylicum ATCC824	Cac
Campylobacter jejuni NCTC 11168	Cje
Escherichia coli K12 MG1655	Eco
Helicobacter pylori 26695	Hpy
Lactobacillus rhamnosus GG	Lrh
Mycobacterium tuberculosis H37Rv	Mtu
Pseudomonas aeruginosa PA01	Pae
Salmonella enterica LT2	Stm
Shigella flexneri 301	Sfl
Sinorhizobium meliloti 1021	Sme
Streptococcus pneumoniae D39	Spd
Thermus thermophilus HB8	Ttj
Yersinia pestis C092	Ype

## Sheet: Ban
Locus Tag	Modules colors
BA0355a	blue
BA0367a	black
BA_0001	brown
BA_0002	black
BA_0003	black
BA_0004	black
BA_0005	black
BA_0006	blue
BA_0007	brown
BA_0008	black
BA_0009	black
BA_0010	black
BA_0011	black
BA_0012	black
BA_0013	black
BA_0014	black
BA_0015	black
BA_0016	blue
BA_0017	black
BA_0018	blue
BA_0019	blue
BA_0020	brown
BA_0021	black
BA_0022	black
BA_0024	blue
BA_0025	blue
BA_0026	black
BA_0027	blue
BA_0028	black
BA_0029	black
BA_0030	blue
BA_0031	black
BA_0032	black
BA_0033	black
BA_0034	black
BA_0036	black
BA_0037	black
BA_0038	black
BA_0039	black
BA_0040	brown
BA_0041	black
BA_0042	brown
BA_0043	black
BA_0044	black
BA_0046	brown
BA_0047	black
BA_0048	greenyellow
BA_0049	black
BA_0050	black
BA_0051	black
BA_0052	blue
BA_0053	brown
BA_0054	black
BA_0055	black
BA_0056	black
BA_0057	black
BA_0058	purple
BA_0059	greenyellow
BA_0060	purple
BA_0061	greenyellow
BA_0062	black
BA_0063	black
BA_0064	black
BA_0065	black
BA_0066	black
BA_0067	brown
BA_0068	black
BA_0069	greenyellow
BA_0070	black
BA_0071	black
BA_0072	black
BA_0073	black
BA_0074	black
BA_0075	black
BA_0076	black
BA_0077	blue
BA_0078	brown
BA_0079	black
BA_0080	greenyellow
BA_0081	black
BA_0082	black
BA_0083	black
BA_0084	greenyellow
BA_0085	black
BA_0086	black
BA_0088	greenyellow
BA_0089	brown
BA_0090	greenyellow
BA_0091	midnightblue
BA_0092	greenyellow
BA_0093	black
BA_0094	blue
BA_0095	black
BA_0096	black
BA_0097	black
BA_0098	black
BA_0099	black
BA_0100	brown
BA_0101	black
BA_0102	black
BA_0103	brown
BA_0104	brown
BA_0105	black
BA_0106	black
BA_0107	blue
BA_0108	black
BA_0109	black
BA_0110	black
BA_0111	brown
BA_0112	black
BA_0113	black
BA_0114	greenyellow
BA_0115	black
BA_0116	black
BA_0117	black
BA_0118	black
BA_0119	black
BA_0120	black
BA_0121	black
BA_0122	black
BA_0123	black
BA_0124	black
BA_0125	black
BA_0126	brown
BA_0127	brown
BA_0128	black
BA_0129	black
BA_0130	black
BA_0131	black
BA_0132	black
BA_0133	black
BA_0134	greenyellow
BA_0135	black
BA_0136	black
BA_0137	black
BA_0138	black
BA_0139	blue
BA_0140	black
BA_0141	black
BA_0142	black
BA_0143	brown
BA_0144	brown
BA_0145	brown
BA_0146	blue
BA_0147	black
BA_0148	black
BA_0149	black
BA_0150	purple
BA_0151	black
BA_0154	black
BA_0155	black
BA_0156	black
BA_0157	black
BA_0158	black
BA_0159	black
BA_0160	brown
BA_0161	black
BA_0163	black
BA_0164	black
BA_0165	black
BA_0166	black
BA_0167	greenyellow
BA_0168	black
BA_0169	blue
BA_0173	greenyellow
BA_0174	greenyellow
BA_0175	greenyellow
BA_0176	brown
BA_0177	black
BA_0178	black
BA_0179	brown
BA_0180	black
BA_0181	blue
BA_0183	black
BA_0184	black
BA_0185	blue
BA_0186	greenyellow
BA_0187	brown
BA_0188	blue
BA_0189	greenyellow
BA_0190	brown
BA_0191	black
BA_0192	blue
BA_0193	black
BA_0194	blue
BA_0195	black
BA_0196	black
BA_0197	midnightblue
BA_0198	black
BA_0199	blue
BA_0200	brown
BA_0202	black
BA_0205	black
BA_0206	greenyellow
BA_0207	blue
BA_0208	black
BA_0210	blue
BA_0211	black
BA_0213	black
BA_0216	blue
BA_0217	blue
BA_0218	black
BA_0219	black
BA_0221	brown
BA_0222	black
BA_0223	black
BA_0224	black
BA_0225	black
BA_0228	blue
BA_0229	blue
BA_0231	brown
BA_0232	blue
BA_0233	blue
BA_0234	blue
BA_0235	blue
BA_0238	blue
BA_0239	blue
BA_0240	black
BA_0241	black
BA_0242	black
BA_0244	brown
BA_0246	black
BA_0247	brown
BA_0248	blue
BA_0249	brown
BA_0250	black
BA_0251	purple
BA_0252	brown
BA_0253	brown
BA_0254	brown
BA_0255	black
BA_0256	blue
BA_0257	blue
BA_0258	black
BA_0259	black
BA_0260	black
BA_0261	blue
BA_0262	black
BA_0263	brown
BA_0264	brown
BA_0265	blue
BA_0266	black
BA_0267	black
BA_0268	blue
BA_0270	black
BA_0271	black
BA_0272	black
BA_0273	black
BA_0274	brown
BA_0275	brown
BA_0276	blue
BA_0278	blue
BA_0279	blue
BA_0283	black
BA_0284	black
BA_0285	blue
BA_0286	greenyellow
BA_0287	black
BA_0288	black
BA_0289	brown
BA_0290	black
BA_0291	greenyellow
BA_0292	black
BA_0293	black
BA_0294	brown
BA_0295	brown
BA_0296	blue
BA_0297	blue
BA_0298	black
BA_0299	brown
BA_0300	black
BA_0301	black
BA_0302	brown
BA_0304	black
BA_0305	black
BA_0306	black
BA_0307	blue
BA_0308	black
BA_0309	black
BA_0310	black
BA_0311	blue
BA_0312	greenyellow
BA_0313	brown
BA_0314	purple
BA_0315	black
BA_0316	black
BA_0318	black
BA_0320	black
BA_0321	blue
BA_0322	greenyellow
BA_0323	black
BA_0324	purple
BA_0325	brown
BA_0326	greenyellow
BA_0327	greenyellow
BA_0328	greenyellow
BA_0329	black
BA_0330	black
BA_0331	black
BA_0332	brown
BA_0333	blue
BA_0334	blue
BA_0335	brown
BA_0336	black
BA_0337	black
BA_0338	black
BA_0339	brown
BA_0340	black
BA_0341	black
BA_0342	blue
BA_0343	black
BA_0344	black
BA_0345	black
BA_0346	blue
BA_0347	black
BA_0348	black
BA_0349	black
BA_0350	black
BA_0351	blue
BA_0352	greenyellow
BA_0353	black
BA_0354	greenyellow
BA_0355	brown
BA_0357	black
BA_0358	blue
BA_0360	black
BA_0361	greenyellow
BA_0362	brown
BA_0363	greenyellow
BA_0364	black
BA_0365	brown
BA_0366	black
BA_0367	midnightblue
BA_0368	midnightblue
BA_0369	black
BA_0370	black
BA_0371	blue
BA_0372	black
BA_0373	black
BA_0374	black
BA_0375	black
BA_0376	black
BA_0377	black
BA_0378	blue
BA_0379	black
BA_0380	black
BA_0381	blue
BA_0382	blue
BA_0383	black
BA_0384	blue
BA_0385	blue
BA_0386	greenyellow
BA_0387	brown
BA_0388	blue
BA_0389	black
BA_0390	black
BA_0391	black
BA_0392	black
BA_0393	black
BA_0394	blue
BA_0395	black
BA_0396	blue
BA_0397	brown
BA_0398	greenyellow
BA_0399	black
BA_0400	black
BA_0401	black
BA_0402	black
BA_0403	black
BA_0404	black
BA_0405	blue
BA_0406	black
BA_0407	black
BA_0408	black
BA_0409	midnightblue
BA_0410	black
BA_0411	black
BA_0412	black
BA_0414	black
BA_0415	blue
BA_0416	blue
BA_0417	brown
BA_0418	black
BA_0419	brown
BA_0420	brown
BA_0421	blue
BA_0422	black
BA_0423	black
BA_0424	brown
BA_0426	black
BA_0427	blue
BA_0428	brown
BA_0429	blue
BA_0430	brown
BA_0432	black
BA_0433	black
BA_0434	black
BA_0435	brown
BA_0436	blue
BA_0437	greenyellow
BA_0438	brown
BA_0439	black
BA_0440	black
BA_0441	blue
BA_0442	blue
BA_0443	black
BA_0444	greenyellow
BA_0445	brown
BA_0446	blue
BA_0447	brown
BA_0448	blue
BA_0450	brown
BA_0452	black
BA_0453	black
BA_0454	purple
BA_0455	black
BA_0456	black
BA_0457	black
BA_0461	brown
BA_0462	blue
BA_0464	black
BA_0465	blue
BA_0467	black
BA_0468	black
BA_0469	black
BA_0470	black
BA_0471	black
BA_0472	black
BA_0473	black
BA_0474	blue
BA_0475	black
BA_0477	blue
BA_0478	black
BA_0479	blue
BA_0480	black
BA_0481	greenyellow
BA_0482	black
BA_0483	black
BA_0485	greenyellow
BA_0486	brown
BA_0487	blue
BA_0488	brown
BA_0489	black
BA_0490	black
BA_0492	black
BA_0493	black
BA_0494	brown
BA_0495	brown
BA_0497	black
BA_0498	brown
BA_0499	black
BA_0501	brown
BA_0502	black
BA_0503	brown
BA_0504	purple
BA_0505	blue
BA_0507	brown
BA_0508	black
BA_0509	greenyellow
BA_0510	greenyellow
BA_0511	blue
BA_0512	black
BA_0513	blue
BA_0514	brown
BA_0515	blue
BA_0516	blue
BA_0517	greenyellow
BA_0518	brown
BA_0519	brown
BA_0520	purple
BA_0521	blue
BA_0522	black
BA_0523	black
BA_0524	brown
BA_0526	blue
BA_0527	blue
BA_0528	blue
BA_0529	blue
BA_0530	brown
BA_0531	black
BA_0532	blue
BA_0533	brown
BA_0534	black
BA_0535	blue
BA_0536	black
BA_0537	black
BA_0538	black
BA_0540	greenyellow
BA_0541	blue
BA_0542	blue
BA_0543	blue
BA_0544	blue
BA_0545	black
BA_0546	blue
BA_0547	black
BA_0548	blue
BA_0549	blue
BA_0550	brown
BA_0551	brown
BA_0552	black
BA_0553	blue
BA_0554	black
BA_0555	black
BA_0556	black
BA_0557	black
BA_0558	black
BA_0559	black
BA_0561	black
BA_0562	black
BA_0563	black
BA_0564	blue
BA_0565	blue
BA_0566	black
BA_0567	black
BA_0568	black
BA_0569	black
BA_0570	brown
BA_0571	black
BA_0572	black
BA_0573	greenyellow
BA_0574	black
BA_0575	purple
BA_0576	black
BA_0577	black
BA_0578	black
BA_0579	black
BA_0580	blue
BA_0581	black
BA_0582	black
BA_0583	black
BA_0584	blue
BA_0585	black
BA_0586	blue
BA_0587	black
BA_0588	black
BA_0589	black
BA_0591	black
BA_0592	black
BA_0593	blue
BA_0594	black
BA_0595	blue
BA_0596	blue
BA_0597	black
BA_0599	black
BA_0600	greenyellow
BA_0602	blue
BA_0603	black
BA_0604	blue
BA_0605	brown
BA_0606	brown
BA_0607	brown
BA_0608	black
BA_0609	brown
BA_0610	brown
BA_0612	black
BA_0613	greenyellow
BA_0614	black
BA_0615	black
BA_0616	black
BA_0617	blue
BA_0618	blue
BA_0619	black
BA_0620	black
BA_0621	black
BA_0622	blue
BA_0623	black
BA_0624	black
BA_0625	black
BA_0626	black
BA_0627	brown
BA_0628	black
BA_0629	black
BA_0630	black
BA_0631	black
BA_0632	black
BA_0633	brown
BA_0634	brown
BA_0635	black
BA_0636	brown
BA_0637	black
BA_0638	black
BA_0639	purple
BA_0640	purple
BA_0641	purple
BA_0642	purple
BA_0643	blue
BA_0644	black
BA_0645	black
BA_0646	black
BA_0647	brown
BA_0648	blue
BA_0649	blue
BA_0650	blue
BA_0651	brown
BA_0653	blue
BA_0654	black
BA_0655	purple
BA_0656	blue
BA_0657	black
BA_0658	black
BA_0659	black
BA_0661	black
BA_0662	black
BA_0664	black
BA_0665	black
BA_0666	black
BA_0667	black
BA_0668	black
BA_0669	black
BA_0670	black
BA_0672	black
BA_0673	black
BA_0674	brown
BA_0675	black
BA_0676	black
BA_0677	brown
BA_0678	brown
BA_0679	brown
BA_0680	greenyellow
BA_0681	black
BA_0682	black
BA_0683	black
BA_0684	black
BA_0685	black
BA_0686	black
BA_0687	black
BA_0688	black
BA_0689	brown
BA_0690	blue
BA_0691	blue
BA_0692	black
BA_0693	black
BA_0694	black
BA_0695	blue
BA_0696	blue
BA_0697	blue
BA_0698	blue
BA_0699	blue
BA_0700	black
BA_0701	black
BA_0702	black
BA_0703	black
BA_0705	black
BA_0706	black
BA_0707	blue
BA_0708	brown
BA_0709	brown
BA_0710	brown
BA_0711	blue
BA_0712	black
BA_0714	greenyellow
BA_0715	greenyellow
BA_0716	greenyellow
BA_0717	purple
BA_0718	brown
BA_0719	brown
BA_0720	brown
BA_0721	black
BA_0722	brown
BA_0723	greenyellow
BA_0724	black
BA_0725	blue
BA_0726	black
BA_0727	blue
BA_0728	black
BA_0729	black
BA_0730	blue
BA_0731	black
BA_0732	blue
BA_0733	black
BA_0734	blue
BA_0736	black
BA_0738	black
BA_0739	brown
BA_0740	purple
BA_0741	greenyellow
BA_0742	black
BA_0743	brown
BA_0744	blue
BA_0745	brown
BA_0746	black
BA_0747	blue
BA_0748	brown
BA_0751	black
BA_0752	brown
BA_0753	black
BA_0754	brown
BA_0755	brown
BA_0756	blue
BA_0757	greenyellow
BA_0758	blue
BA_0759	blue
BA_0760	blue
BA_0762	brown
BA_0763	brown
BA_0766	blue
BA_0767	black
BA_0768	black
BA_0770	blue
BA_0771	brown
BA_0772	brown
BA_0774	blue
BA_0775	black
BA_0776	black
BA_0777	blue
BA_0778	black
BA_0779	black
BA_0780	greenyellow
BA_0780a	black
BA_0781	black
BA_0782	black
BA_0783	black
BA_0784	brown
BA_0785	blue
BA_0787	brown
BA_0789	black
BA_0790	black
BA_0791	black
BA_0792	blue
BA_0793	black
BA_0794	black
BA_0795	black
BA_0796	black
BA_0797	black
BA_0798	black
BA_0799	black
BA_0800	black
BA_0801	black
BA_0802	blue
BA_0803	brown
BA_0804	brown
BA_0805	brown
BA_0806	blue
BA_0807	blue
BA_0808	blue
BA_0809	black
BA_0810	black
BA_0811	black
BA_0812	black
BA_0814	black
BA_0815	blue
BA_0817	black
BA_0818	blue
BA_0819	brown
BA_0820	black
BA_0821	black
BA_0822	black
BA_0823	black
BA_0824	brown
BA_0825	black
BA_0827	black
BA_0828	blue
BA_0829	blue
BA_0830	black
BA_0831	brown
BA_0832	black
BA_0833	black
BA_0834	black
BA_0835	brown
BA_0836	brown
BA_0837	black
BA_0838	blue
BA_0839	black
BA_0840	brown
BA_0841	black
BA_0842	blue
BA_0843	blue
BA_0844	black
BA_0845	brown
BA_0847	black
BA_0848	black
BA_0849	black
BA_0851	brown
BA_0852	blue
BA_0855	blue
BA_0856	blue
BA_0857	brown
BA_0858	blue
BA_0859	black
BA_0860	black
BA_0861	brown
BA_0862	brown
BA_0863	brown
BA_0864	black
BA_0865	blue
BA_0866	blue
BA_0867	blue
BA_0868	black
BA_0869	black
BA_0870	brown
BA_0871	black
BA_0875	black
BA_0876	black
BA_0877	blue
BA_0878	black
BA_0879	black
BA_0880	black
BA_0881	black
BA_0882	black
BA_0883	black
BA_0884	black
BA_0885	black
BA_0887	black
BA_0888	greenyellow
BA_0889	black
BA_0890	black
BA_0891	black
BA_0893	black
BA_0894	black
BA_0895	black
BA_0896	greenyellow
BA_0897	black
BA_0898	greenyellow
BA_0899	brown
BA_0900	black
BA_0901	greenyellow
BA_0902	greenyellow
BA_0904	black
BA_0905	black
BA_0908	blue
BA_0909	blue
BA_0910	blue
BA_0912	black
BA_0915	black
BA_0916	black
BA_0918	black
BA_0919	blue
BA_0921	black
BA_0923	black
BA_0924	black
BA_0925	black
BA_0926	black
BA_0927	black
BA_0928	black
BA_0929	brown
BA_0930	black
BA_0931	brown
BA_0932	black
BA_0933	blue
BA_0934	brown
BA_0935	greenyellow
BA_0936	black
BA_0937	black
BA_0938	blue
BA_0939	black
BA_0942	black
BA_0943	black
BA_0944	black
BA_0945	black
BA_0946	greenyellow
BA_0947	blue
BA_0948	brown
BA_0949	black
BA_0950	blue
BA_0951	greenyellow
BA_0952	black
BA_0953	black
BA_0954	blue
BA_0955	blue
BA_0956	brown
BA_0957	blue
BA_0958	black
BA_0959	blue
BA_0960	black
BA_0961	greenyellow
BA_0962	blue
BA_0963	black
BA_0964	black
BA_0965	black
BA_0966	greenyellow
BA_0967	black
BA_0971	black
BA_0972	black
BA_0973	blue
BA_0975	greenyellow
BA_0977	greenyellow
BA_0978	black
BA_0981	black
BA_0982	blue
BA_0983	blue
BA_0984	blue
BA_0985	greenyellow
BA_0986	greenyellow
BA_0987	black
BA_0988	blue
BA_0989	brown
BA_0990	blue
BA_0991	black
BA_0992	black
BA_0993	black
BA_0994	black
BA_0995	greenyellow
BA_0996	black
BA_0997	purple
BA_0998	greenyellow
BA_0999	blue
BA_1000	greenyellow
BA_1001	blue
BA_1002	black
BA_1003	black
BA_1004	black
BA_1005	black
BA_1006	midnightblue
BA_1007	brown
BA_1008	black
BA_1009	black
BA_1010	black
BA_1011	black
BA_1012	black
BA_1013	black
BA_1014	brown
BA_1015	black
BA_1016	black
BA_1017	black
BA_1019	blue
BA_1020	purple
BA_1021	brown
BA_1022	brown
BA_1023	black
BA_1024	brown
BA_1025	black
BA_1026	black
BA_1027	brown
BA_1028	black
BA_1030	brown
BA_1032	blue
BA_1033	blue
BA_1034	blue
BA_1035	black
BA_1036	black
BA_1037	blue
BA_1038	greenyellow
BA_1039	black
BA_1040	blue
BA_1041	black
BA_1043	brown
BA_1044	black
BA_1045	black
BA_1046	black
BA_1047	greenyellow
BA_1048	black
BA_1049	black
BA_1050	black
BA_1052	black
BA_1053	brown
BA_1054	greenyellow
BA_1056	black
BA_1057	black
BA_1059	greenyellow
BA_1061	blue
BA_1063	black
BA_1064	blue
BA_1065	black
BA_1066	black
BA_1068	black
BA_1069	brown
BA_1070	black
BA_1071	black
BA_1072	black
BA_1073	black
BA_1075	black
BA_1076	black
BA_1077	black
BA_1078	black
BA_1079	black
BA_1080	blue
BA_1081	blue
BA_1082	purple
BA_1083	black
BA_1084	black
BA_1085	black
BA_1086	blue
BA_1087	black
BA_1088	black
BA_1089	black
BA_1090	black
BA_1091	black
BA_1093	brown
BA_1094	blue
BA_1095	greenyellow
BA_1096	black
BA_1098	black
BA_1099	black
BA_1100	blue
BA_1109	black
BA_1111	black
BA_1112	black
BA_1113	greenyellow
BA_1114	black
BA_1116	blue
BA_1117	black
BA_1118	black
BA_1119	greenyellow
BA_1120	black
BA_1121	greenyellow
BA_1122	black
BA_1123	black
BA_1124	brown
BA_1125	black
BA_1126	black
BA_1127	black
BA_1129	greenyellow
BA_1130	black
BA_1131	black
BA_1132	black
BA_1133	black
BA_1135	blue
BA_1136	black
BA_1137	black
BA_1138	black
BA_1139	black
BA_1140	midnightblue
BA_1141	blue
BA_1142	black
BA_1143	greenyellow
BA_1144	brown
BA_1145	brown
BA_1146	brown
BA_1147	brown
BA_1148	blue
BA_1149	black
BA_1152	blue
BA_1153	black
BA_1154	black
BA_1155	black
BA_1156	brown
BA_1157	brown
BA_1158	black
BA_1159	brown
BA_1161	black
BA_1162	black
BA_1163	blue
BA_1166	black
BA_1167	brown
BA_1168	black
BA_1169	black
BA_1170	black
BA_1171	blue
BA_1172	black
BA_1173	blue
BA_1174	purple
BA_1175	black
BA_1177	black
BA_1178	black
BA_1180	blue
BA_1181	brown
BA_1184	black
BA_1185	brown
BA_1186	blue
BA_1187	blue
BA_1188	black
BA_1189	blue
BA_1191	black
BA_1192	black
BA_1193	black
BA_1194	black
BA_1195	black
BA_1196	brown
BA_1197	black
BA_1197a	blue
BA_1200	brown
BA_1201	purple
BA_1203	black
BA_1204	black
BA_1205	black
BA_1206	black
BA_1207	black
BA_1208	black
BA_1209	blue
BA_1210	blue
BA_1211	black
BA_1212	black
BA_1213	black
BA_1214	black
BA_1217	purple
BA_1219	brown
BA_1220	brown
BA_1221	brown
BA_1222	brown
BA_1224	brown
BA_1225	brown
BA_1226	brown
BA_1227	brown
BA_1228	brown
BA_1229	brown
BA_1230	brown
BA_1231	brown
BA_1232	black
BA_1233	brown
BA_1234	brown
BA_1235	brown
BA_1236	brown
BA_1237	brown
BA_1238	brown
BA_1239	black
BA_1240	black
BA_1241	black
BA_1242	brown
BA_1243	black
BA_1244	brown
BA_1245	black
BA_1246	blue
BA_1248	brown
BA_1249	brown
BA_1250	brown
BA_1251	brown
BA_1252	brown
BA_1253	greenyellow
BA_1254	black
BA_1255	black
BA_1256	black
BA_1257	blue
BA_1258	black
BA_1259	blue
BA_1259a	blue
BA_1263	blue
BA_1264	black
BA_1265	black
BA_1266	brown
BA_1267	brown
BA_1268	brown
BA_1269	black
BA_1270	black
BA_1271	greenyellow
BA_1272	black
BA_1273	black
BA_1274	black
BA_1275	black
BA_1276	black
BA_1277	brown
BA_1278	blue
BA_1279	blue
BA_1280	blue
BA_1281	greenyellow
BA_1282	brown
BA_1284	black
BA_1286	greenyellow
BA_1287	brown
BA_1288	brown
BA_1290	brown
BA_1292	brown
BA_1293	blue
BA_1295	black
BA_1296	brown
BA_1297	black
BA_1298	brown
BA_1299	brown
BA_1300	brown
BA_1301	blue
BA_1302	blue
BA_1303	blue
BA_1304	black
BA_1305	black
BA_1306	black
BA_1308	black
BA_1309	blue
BA_1310	brown
BA_1311	blue
BA_1312	black
BA_1313	black
BA_1314	black
BA_1315	black
BA_1316	black
BA_1317	black
BA_1318	blue
BA_1321	greenyellow
BA_1322	brown
BA_1323	brown
BA_1324	blue
BA_1326	black
BA_1327	blue
BA_1328	blue
BA_1329	black
BA_1330	brown
BA_1331	black
BA_1332	blue
BA_1333	blue
BA_1334	blue
BA_1335	black
BA_1337	brown
BA_1339	blue
BA_1340	blue
BA_1341	blue
BA_1342	blue
BA_1343	blue
BA_1344	black
BA_1348	blue
BA_1349	brown
BA_1350	greenyellow
BA_1351	black
BA_1352	brown
BA_1353	blue
BA_1354	greenyellow
BA_1356	black
BA_1359	blue
BA_1360	black
BA_1361	blue
BA_1362	blue
BA_1363	blue
BA_1364	black
BA_1365	black
BA_1366	brown
BA_1367	black
BA_1368	blue
BA_1369	black
BA_1370	black
BA_1371	black
BA_1372	black
BA_1373	black
BA_1374	black
BA_1375	black
BA_1376	black
BA_1377	black
BA_1378	black
BA_1379	blue
BA_1380	blue
BA_1381	blue
BA_1382	black
BA_1383	black
BA_1384	brown
BA_1385	black
BA_1386	black
BA_1387	black
BA_1388	black
BA_1389	black
BA_1390	black
BA_1392	blue
BA_1393	black
BA_1394	blue
BA_1395	black
BA_1396	greenyellow
BA_1397	black
BA_1398	greenyellow
BA_1399	black
BA_1400	blue
BA_1402	blue
BA_1403	black
BA_1404	black
BA_1405	black
BA_1406	black
BA_1407	black
BA_1408	brown
BA_1409	brown
BA_1410	brown
BA_1411	brown
BA_1412	black
BA_1413	blue
BA_1414	brown
BA_1415	black
BA_1416	brown
BA_1417	brown
BA_1418	greenyellow
BA_1419	brown
BA_1420	brown
BA_1421	brown
BA_1422	black
BA_1423	greenyellow
BA_1424	greenyellow
BA_1425	greenyellow
BA_1426	greenyellow
BA_1427	brown
BA_1428	greenyellow
BA_1429	greenyellow
BA_1430	greenyellow
BA_1431	greenyellow
BA_1432	greenyellow
BA_1433	blue
BA_1434	brown
BA_1435	blue
BA_1436	black
BA_1437	brown
BA_1438	blue
BA_1439	blue
BA_1440	blue
BA_1441	blue
BA_1442	blue
BA_1443	brown
BA_1444	brown
BA_1445	blue
BA_1446	brown
BA_1447	blue
BA_1448	black
BA_1449	black
BA_1450	black
BA_1451	brown
BA_1452	blue
BA_1453	blue
BA_1454	black
BA_1455	blue
BA_1456	black
BA_1457	blue
BA_1458	blue
BA_1459	black
BA_1461	black
BA_1462	greenyellow
BA_1463	greenyellow
BA_1464	black
BA_1465	black
BA_1466	greenyellow
BA_1467	greenyellow
BA_1468	black
BA_1469	brown
BA_1470	blue
BA_1471	black
BA_1472	brown
BA_1474	blue
BA_1477	black
BA_1479	black
BA_1480	black
BA_1481	black
BA_1482	black
BA_1483	black
BA_1484	greenyellow
BA_1485	greenyellow
BA_1486	black
BA_1487	blue
BA_1488	black
BA_1489	brown
BA_1490	purple
BA_1491	purple
BA_1492	purple
BA_1493	blue
BA_1494	blue
BA_1495	black
BA_1496	black
BA_1497	black
BA_1498	black
BA_1499	black
BA_1500	brown
BA_1501	black
BA_1502	brown
BA_1503	black
BA_1504	blue
BA_1505	black
BA_1506	blue
BA_1507	brown
BA_1509	black
BA_1510	black
BA_1511	black
BA_1512	brown
BA_1513	black
BA_1514	brown
BA_1515	blue
BA_1516	black
BA_1517	purple
BA_1518	black
BA_1519	black
BA_1520	black
BA_1521	brown
BA_1522	blue
BA_1523	brown
BA_1524	blue
BA_1525	brown
BA_1526	blue
BA_1527	brown
BA_1528	black
BA_1529	black
BA_1530	brown
BA_1531	black
BA_1532	black
BA_1533	black
BA_1534	black
BA_1535	black
BA_1536	black
BA_1537	black
BA_1538	black
BA_1539	black
BA_1541	black
BA_1542	greenyellow
BA_1543	black
BA_1544	black
BA_1545	black
BA_1546	brown
BA_1548	blue
BA_1549	black
BA_1550	purple
BA_1551	brown
BA_1552	brown
BA_1553	brown
BA_1554	brown
BA_1555	blue
BA_1556	black
BA_1557	black
BA_1558	black
BA_1559	black
BA_1560	brown
BA_1561	brown
BA_1562	brown
BA_1563	blue
BA_1564	brown
BA_1565	black
BA_1566	blue
BA_1567	black
BA_1568	blue
BA_1569	blue
BA_1570	blue
BA_1571	black
BA_1572	brown
BA_1573	blue
BA_1574	blue
BA_1575	brown
BA_1577	blue
BA_1578	brown
BA_1579	blue
BA_1580	brown
BA_1581	brown
BA_1582	brown
BA_1583	blue
BA_1584	blue
BA_1585	black
BA_1586	black
BA_1587	black
BA_1588	black
BA_1589	blue
BA_1590	black
BA_1591	black
BA_1592	brown
BA_1593	blue
BA_1595	black
BA_1596	brown
BA_1597	black
BA_1598	greenyellow
BA_1599	black
BA_1600	blue
BA_1601	black
BA_1602	blue
BA_1603	blue
BA_1605	blue
BA_1606	blue
BA_1607	greenyellow
BA_1608	blue
BA_1609	black
BA_1612	black
BA_1613	brown
BA_1614	black
BA_1615	blue
BA_1617	blue
BA_1618	greenyellow
BA_1619	midnightblue
BA_1620	black
BA_1621	black
BA_1622	blue
BA_1623	black
BA_1624	black
BA_1625	purple
BA_1626	brown
BA_1627	blue
BA_1628	brown
BA_1629	blue
BA_1630	blue
BA_1631	blue
BA_1632	blue
BA_1633	blue
BA_1634	black
BA_1635	midnightblue
BA_1636	greenyellow
BA_1638	blue
BA_1639	blue
BA_1640	brown
BA_1641	black
BA_1642	blue
BA_1643	black
BA_1645	black
BA_1646	black
BA_1647	blue
BA_1648	black
BA_1649	blue
BA_1650	black
BA_1651	brown
BA_1652	blue
BA_1653	blue
BA_1654	blue
BA_1655	blue
BA_1656	greenyellow
BA_1657	black
BA_1658	black
BA_1659	blue
BA_1660	black
BA_1662	black
BA_1663	black
BA_1664	black
BA_1665	black
BA_1666	black
BA_1667	black
BA_1668	black
BA_1669	black
BA_1671	black
BA_1672	black
BA_1673	black
BA_1674	brown
BA_1675	black
BA_1676	black
BA_1679	blue
BA_1680	black
BA_1681	blue
BA_1685	black
BA_1686	brown
BA_1687	blue
BA_1692	black
BA_1693	brown
BA_1696	black
BA_1697	brown
BA_1698	black
BA_1701	black
BA_1703	brown
BA_1704	brown
BA_1706	black
BA_1707	black
BA_1710	greenyellow
BA_1711	black
BA_1712	black
BA_1713	brown
BA_1714	blue
BA_1715	brown
BA_1716	greenyellow
BA_1719	black
BA_1720	black
BA_1721	black
BA_1722	black
BA_1723	black
BA_1724	blue
BA_1725	black
BA_1726	greenyellow
BA_1727	black
BA_1728	brown
BA_1729	brown
BA_1730	blue
BA_1731	blue
BA_1732	blue
BA_1733	blue
BA_1734	blue
BA_1735	black
BA_1736	blue
BA_1737	blue
BA_1738	blue
BA_1739	blue
BA_1741	black
BA_1742	blue
BA_1743	blue
BA_1744	brown
BA_1745	greenyellow
BA_1746	greenyellow
BA_1747	midnightblue
BA_1748	black
BA_1751	greenyellow
BA_1753	black
BA_1754	greenyellow
BA_1755	purple
BA_1756	blue
BA_1757	black
BA_1758	blue
BA_1759	black
BA_1760	black
BA_1762	black
BA_1763	blue
BA_1764	brown
BA_1766	blue
BA_1767	brown
BA_1768	black
BA_1769	blue
BA_1770	black
BA_1774	greenyellow
BA_1775	blue
BA_1776	blue
BA_1777	blue
BA_1778	blue
BA_1779	black
BA_1780	black
BA_1781	blue
BA_1784	black
BA_1785	black
BA_1786	black
BA_1787	brown
BA_1788	blue
BA_1789	blue
BA_1791	purple
BA_1792	black
BA_1793	blue
BA_1794	blue
BA_1795	blue
BA_1796	blue
BA_1797	blue
BA_1799	black
BA_1800	blue
BA_1801	black
BA_1802	brown
BA_1803	black
BA_1804	black
BA_1805	brown
BA_1808	blue
BA_1810	blue
BA_1811	black
BA_1814	blue
BA_1815	black
BA_1816	blue
BA_1817	black
BA_1818	black
BA_1819	black
BA_1820	greenyellow
BA_1821	black
BA_1822	black
BA_1823	black
BA_1826	black
BA_1827	black
BA_1828	black
BA_1830	brown
BA_1831	brown
BA_1832	black
BA_1833	black
BA_1834	black
BA_1835	blue
BA_1836	black
BA_1837	blue
BA_1838	black
BA_1840	blue
BA_1842	brown
BA_1843	blue
BA_1844	black
BA_1846	purple
BA_1847	blue
BA_1849	black
BA_1850	black
BA_1851	greenyellow
BA_1852	black
BA_1853	greenyellow
BA_1854	greenyellow
BA_1855	black
BA_1856	black
BA_1857	black
BA_1858	blue
BA_1859	blue
BA_1860	blue
BA_1861	black
BA_1862	blue
BA_1863	black
BA_1864	black
BA_1865	black
BA_1866	black
BA_1869	greenyellow
BA_1872	black
BA_1874	black
BA_1875	black
BA_1876	purple
BA_1877	brown
BA_1879	black
BA_1880	brown
BA_1881	black
BA_1882	blue
BA_1884	black
BA_1887	blue
BA_1888	black
BA_1889	blue
BA_1890	black
BA_1891	black
BA_1892	brown
BA_1893	greenyellow
BA_1894	blue
BA_1895	brown
BA_1897	brown
BA_1898	blue
BA_1899	greenyellow
BA_1900	greenyellow
BA_1901	black
BA_1902	blue
BA_1903	purple
BA_1904	brown
BA_1905	blue
BA_1906	black
BA_1907	black
BA_1908	blue
BA_1910	black
BA_1912	blue
BA_1913	brown
BA_1914	blue
BA_1915	blue
BA_1916	blue
BA_1917	blue
BA_1918	black
BA_1919	blue
BA_1921	black
BA_1922	blue
BA_1923	brown
BA_1924	brown
BA_1925	blue
BA_1926	black
BA_1927	black
BA_1928	black
BA_1929	greenyellow
BA_1930	greenyellow
BA_1931	greenyellow
BA_1933	blue
BA_1934	greenyellow
BA_1935	blue
BA_1936	greenyellow
BA_1937	blue
BA_1938	blue
BA_1939	black
BA_1940	black
BA_1941	blue
BA_1942	blue
BA_1943	greenyellow
BA_1944	blue
BA_1945	blue
BA_1946	blue
BA_1947	brown
BA_1948	blue
BA_1949	black
BA_1950	blue
BA_1951	blue
BA_1952	black
BA_1953	greenyellow
BA_1955	blue
BA_1956	blue
BA_1957	blue
BA_1958	black
BA_1960	black
BA_1961	brown
BA_1964	black
BA_1965	black
BA_1968	greenyellow
BA_1969	purple
BA_1970	blue
BA_1971	black
BA_1972	blue
BA_1973	blue
BA_1974	black
BA_1975	black
BA_1976	black
BA_1977	blue
BA_1978	black
BA_1979	blue
BA_1980	black
BA_1981	blue
BA_1982	black
BA_1983	black
BA_1984	black
BA_1985	black
BA_1986	greenyellow
BA_1987	blue
BA_1989	blue
BA_1991	brown
BA_1992	brown
BA_1994	black
BA_1995	blue
BA_1996	black
BA_1997	black
BA_1998	black
BA_2000	blue
BA_2001	greenyellow
BA_2002	brown
BA_2003	black
BA_2004	black
BA_2005	greenyellow
BA_2006	brown
BA_2007	black
BA_2008	black
BA_2009	black
BA_2010	black
BA_2011	black
BA_2012	purple
BA_2013	brown
BA_2014	black
BA_2015	black
BA_2016	blue
BA_2017	blue
BA_2018	brown
BA_2019	black
BA_2020	black
BA_2021	black
BA_2022	black
BA_2024	black
BA_2025	blue
BA_2026	brown
BA_2027	black
BA_2028	brown
BA_2029	black
BA_2031	blue
BA_2032	black
BA_2033	black
BA_2035	blue
BA_2036	blue
BA_2037	black
BA_2038	black
BA_2039	greenyellow
BA_2040	black
BA_2041	black
BA_2042	black
BA_2043	black
BA_2044	black
BA_2045	blue
BA_2046	blue
BA_2047	blue
BA_2048	brown
BA_2049	purple
BA_2050	brown
BA_2051	blue
BA_2052	brown
BA_2053	blue
BA_2054	blue
BA_2056	brown
BA_2057	black
BA_2058	brown
BA_2059	black
BA_2060	blue
BA_2061	black
BA_2063	black
BA_2064	greenyellow
BA_2065	black
BA_2066	greenyellow
BA_2067	blue
BA_2068	black
BA_2069	greenyellow
BA_2070	greenyellow
BA_2071	greenyellow
BA_2072	black
BA_2073	blue
BA_2074	black
BA_2075	black
BA_2076	blue
BA_2077	black
BA_2078	blue
BA_2079	brown
BA_2080	blue
BA_2081	black
BA_2082	black
BA_2083	blue
BA_2084	blue
BA_2085	black
BA_2086	greenyellow
BA_2088	black
BA_2089	black
BA_2091	black
BA_2092	blue
BA_2093	black
BA_2094	black
BA_2095	black
BA_2096	blue
BA_2097	black
BA_2099	black
BA_2101	brown
BA_2102	black
BA_2103	brown
BA_2104	brown
BA_2105	blue
BA_2106	brown
BA_2107	black
BA_2109	blue
BA_2110	greenyellow
BA_2111	brown
BA_2112	greenyellow
BA_2113	blue
BA_2114	black
BA_2115	blue
BA_2116	black
BA_2117	black
BA_2118	greenyellow
BA_2119	black
BA_2120	black
BA_2121	black
BA_2122	black
BA_2123	black
BA_2124	black
BA_2125	black
BA_2126	blue
BA_2127	black
BA_2128	black
BA_2129	black
BA_2130	black
BA_2132	black
BA_2133	greenyellow
BA_2134	blue
BA_2135	black
BA_2136	blue
BA_2137	greenyellow
BA_2138	black
BA_2139	blue
BA_2140	black
BA_2142	blue
BA_2143	blue
BA_2144	blue
BA_2145	black
BA_2146	black
BA_2147	black
BA_2148	greenyellow
BA_2149	black
BA_2150	black
BA_2151	black
BA_2152	greenyellow
BA_2153	greenyellow
BA_2154	blue
BA_2155	black
BA_2159	black
BA_2162	brown
BA_2163	black
BA_2164	blue
BA_2165	purple
BA_2166	blue
BA_2168	blue
BA_2169	brown
BA_2171	black
BA_2172	black
BA_2173	black
BA_2174	blue
BA_2175	black
BA_2176	black
BA_2177	black
BA_2178	blue
BA_2181	black
BA_2183	greenyellow
BA_2184	blue
BA_2186	black
BA_2187	black
BA_2188	blue
BA_2189	black
BA_2190	black
BA_2191	black
BA_2197	black
BA_2198	greenyellow
BA_2199	black
BA_2201	blue
BA_2204	brown
BA_2205	black
BA_2206	black
BA_2207	black
BA_2210	black
BA_2211	blue
BA_2212	blue
BA_2213	blue
BA_2214	blue
BA_2215	black
BA_2216	black
BA_2217	black
BA_2218	black
BA_2219	black
BA_2220	black
BA_2221	black
BA_2222	black
BA_2223	black
BA_2224	black
BA_2225	black
BA_2227	black
BA_2228	black
BA_2229	black
BA_2230	black
BA_2231	greenyellow
BA_2232	greenyellow
BA_2233	black
BA_2234	black
BA_2235	greenyellow
BA_2236	brown
BA_2237	blue
BA_2238	black
BA_2239	black
BA_2240	black
BA_2241	black
BA_2242	brown
BA_2243	black
BA_2245	black
BA_2246	black
BA_2247	brown
BA_2249	brown
BA_2250	brown
BA_2251	blue
BA_2252	black
BA_2253	blue
BA_2254	brown
BA_2255	blue
BA_2256	blue
BA_2257	black
BA_2258	brown
BA_2259	black
BA_2261	greenyellow
BA_2262	blue
BA_2263	black
BA_2264	black
BA_2265	black
BA_2267	greenyellow
BA_2268	greenyellow
BA_2269	black
BA_2272	blue
BA_2274	blue
BA_2275	black
BA_2276	black
BA_2277	black
BA_2278	black
BA_2279	black
BA_2280	black
BA_2281	blue
BA_2282	brown
BA_2283	blue
BA_2284	blue
BA_2286	greenyellow
BA_2287	brown
BA_2288	blue
BA_2289	black
BA_2290	black
BA_2291	black
BA_2292	brown
BA_2294	black
[truncated: 3,028 more rows]

## Sheet: Bce
Locus Tag	Modules colors
BC0001	blue
BC0002	blue
BC0003	blue
BC0004	blue
BC0005	blue
BC0006	turquoise
BC0012	black
BC0013	turquoise
BC0014	green
BC0015	cyan
BC0016	cyan
BC0017	black
BC0019	magenta
BC0021	blue
BC0022	brown
BC0023	turquoise
BC0024	blue
BC0025	blue
BC0026	blue
BC0027	turquoise
BC0028	blue
BC0034	turquoise
BC0035	blue
BC0036	blue
BC0037	blue
BC0038	blue
BC0039	blue
BC0040	blue
BC0041	green
BC0042	black
BC0043	black
BC0044	black
BC0045	blue
BC0046	turquoise
BC0047	turquoise
BC0048	red
BC0049	magenta
BC0050	blue
BC0051	blue
BC0052	turquoise
BC0053	turquoise
BC0054	blue
BC0055	green
BC0056	black
BC0057	turquoise
BC0058	blue
BC0059	turquoise
BC0060	blue
BC0061	turquoise
BC0062	turquoise
BC0063	blue
BC0064	blue
BC0065	black
BC0066	turquoise
BC0069	turquoise
BC0070	black
BC0071	purple
BC0072	purple
BC0073	black
BC0074	black
BC0075	brown
BC0076	black
BC0077	black
BC0078	turquoise
BC0079	turquoise
BC0080	turquoise
BC0081	black
BC0082	black
BC0083	blue
BC0084	turquoise
BC0099	black
BC0100	black
BC0101	black
BC0102	black
BC0103	turquoise
BC0104	brown
BC0105	brown
BC0106	turquoise
BC0107	brown
BC0108	green
BC0109	blue
BC0110	blue
BC0111	blue
BC0112	blue
BC0113	turquoise
BC0114	turquoise
BC0115	blue
BC0116	green
BC0117	magenta
BC0118	tan
BC0119	magenta
BC0120	magenta
BC0121	green
BC0122	green
BC0123	turquoise
BC0124	tan
BC0125	tan
BC0126	tan
BC0128	tan
BC0129	magenta
BC0130	tan
BC0131	tan
BC0132	tan
BC0133	tan
BC0134	tan
BC0135	tan
BC0136	tan
BC0137	tan
BC0138	tan
BC0139	tan
BC0140	tan
BC0141	tan
BC0142	tan
BC0143	tan
BC0144	tan
BC0145	tan
BC0146	tan
BC0147	turquoise
BC0148	tan
BC0149	tan
BC0150	tan
BC0152	tan
BC0153	tan
BC0154	tan
BC0155	turquoise
BC0156	tan
BC0157	tan
BC0158	tan
BC0159	turquoise
BC0160	turquoise
BC0161	turquoise
BC0162	turquoise
BC0163	tan
BC0164	blue
BC0165	salmon
BC0166	blue
BC0167	brown
BC0168	black
BC0169	turquoise
BC0170	turquoise
BC0171	turquoise
BC0172	blue
BC0184	turquoise
BC0185	cyan
BC0186	blue
BC0187	blue
BC0188	blue
BC0189	turquoise
BC0190	green
BC0191	black
BC0192	brown
BC0193	blue
BC0194	midnightblue
BC0195	black
BC0196	black
BC0197	turquoise
BC0198	black
BC0199	turquoise
BC0200	turquoise
BC0201	blue
BC0202	blue
BC0203	turquoise
BC0204	brown
BC0205	green
BC0206	salmon
BC0207	turquoise
BC0208	black
BC0209	black
BC0210	blue
BC0211	turquoise
BC0212	blue
BC0213	brown
BC0214	turquoise
BC0215	turquoise
BC0216	turquoise
BC0217	black
BC0218	purple
BC0219	green
BC0220	black
BC0221	black
BC0222	turquoise
BC0223	turquoise
BC0224	turquoise
BC0225	green
BC0226	turquoise
BC0227	turquoise
BC0228	blue
BC0229	turquoise
BC0230	turquoise
BC0231	brown
BC0232	green
BC0233	red
BC0234	brown
BC0235	blue
BC0236	red
BC0237	black
BC0238	turquoise
BC0239	turquoise
BC0240	brown
BC0241	brown
BC0242	brown
BC0243	brown
BC0244	brown
BC0245	brown
BC0246	black
BC0247	greenyellow
BC0251	turquoise
BC0252	turquoise
BC0253	turquoise
BC0254	black
BC0255	turquoise
BC0256	blue
BC0257	green
BC0258	turquoise
BC0259	green
BC0260	turquoise
BC0261	turquoise
BC0262	blue
BC0263	turquoise
BC0264	turquoise
BC0265	magenta
BC0266	turquoise
BC0267	blue
BC0268	turquoise
BC0286	green
BC0287	turquoise
BC0288	blue
BC0289	green
BC0290	brown
BC0291	black
BC0292	green
BC0293	green
BC0294	black
BC0295	black
BC0296	blue
BC0297	blue
BC0298	brown
BC0299	turquoise
BC0303	green
BC0304	purple
BC0308	turquoise
BC0309	turquoise
BC0310	turquoise
BC0311	turquoise
BC0312	brown
BC0313	turquoise
BC0314	blue
BC0318	turquoise
BC0319	turquoise
BC0323	blue
BC0324	turquoise
BC0325	turquoise
BC0326	turquoise
BC0327	turquoise
BC0329	turquoise
BC0330	turquoise
BC0331	turquoise
BC0332	turquoise
BC0334	turquoise
BC0335	red
BC0336	red
BC0337	turquoise
BC0338	turquoise
BC0339	blue
BC0340	blue
BC0341	blue
BC0342	turquoise
BC0343	turquoise
BC0344	cyan
BC0345	turquoise
BC0346	turquoise
BC0347	brown
BC0348	blue
BC0349	turquoise
BC0350	blue
BC0351	blue
BC0352	blue
BC0353	turquoise
BC0354	turquoise
BC0355	turquoise
BC0356	black
BC0357	turquoise
BC0358	turquoise
BC0359	turquoise
BC0360	turquoise
BC0361	green
BC0362	turquoise
BC0363	green
BC0364	blue
BC0365	blue
BC0366	turquoise
BC0367	blue
BC0368	turquoise
BC0369	blue
BC0370	turquoise
BC0371	blue
BC0372	blue
BC0373	turquoise
BC0374	blue
BC0375	turquoise
BC0376	black
BC0377	black
BC0378	turquoise
BC0379	turquoise
BC0380	turquoise
BC0381	black
BC0382	black
BC0383	black
BC0384	turquoise
BC0385	black
BC0386	turquoise
BC0387	black
BC0388	blue
BC0389	blue
BC0390	blue
BC0391	brown
BC0392	brown
BC0393	brown
BC0394	blue
BC0395	black
BC0396	blue
BC0397	black
BC0398	turquoise
BC0399	turquoise
BC0400	green
BC0401	turquoise
BC0402	turquoise
BC0403	turquoise
BC0404	turquoise
BC0405	red
BC0406	turquoise
BC0407	turquoise
BC0408	turquoise
BC0409	turquoise
BC0410	midnightblue
BC0411	black
BC0412	turquoise
BC0413	red
BC0414	red
BC0415	turquoise
BC0416	green
BC0417	brown
BC0418	brown
BC0419	black
BC0420	black
BC0421	turquoise
BC0422	green
BC0423	blue
BC0424	turquoise
BC0425	black
BC0426	brown
BC0427	turquoise
BC0428	turquoise
BC0429	turquoise
BC0430	red
BC0431	red
BC0432	red
BC0433	green
BC0434	turquoise
BC0435	salmon
BC0436	blue
BC0437	blue
BC0438	turquoise
BC0439	blue
BC0440	turquoise
BC0441	brown
BC0442	black
BC0443	black
BC0444	black
BC0445	black
BC0446	brown
BC0447	black
BC0448	midnightblue
BC0449	green
BC0450	brown
BC0451	black
BC0452	black
BC0453	blue
BC0454	green
BC0455	brown
BC0456	black
BC0457	black
BC0458	turquoise
BC0459	green
BC0460	turquoise
BC0461	black
BC0462	magenta
BC0463	blue
BC0464	blue
BC0465	turquoise
BC0466	black
BC0467	turquoise
BC0468	blue
BC0470	green
BC0471	lightcyan
BC0472	red
BC0473	black
BC0474	turquoise
BC0476	black
BC0477	brown
BC0478	turquoise
BC0479	turquoise
BC0480	blue
BC0481	green
BC0482	turquoise
BC0483	turquoise
BC0484	turquoise
BC0485	turquoise
BC0486	brown
BC0487	brown
BC0488	turquoise
BC0489	turquoise
BC0490	turquoise
BC0491	midnightblue
BC0492	midnightblue
BC0493	blue
BC0494	turquoise
BC0495	blue
BC0496	blue
BC0497	blue
BC0498	black
BC0499	black
BC0500	turquoise
BC0501	turquoise
BC0502	tan
BC0503	black
BC0504	green
BC0505	turquoise
BC0506	turquoise
BC0507	turquoise
BC0508	turquoise
BC0509	black
BC0510	blue
BC0511	turquoise
BC0512	black
BC0513	brown
BC0514	brown
BC0515	turquoise
BC0516	brown
BC0517	turquoise
BC0518	black
BC0519	red
BC0520	turquoise
BC0538	red
BC0539	turquoise
BC0540	red
BC0541	red
BC0542	green
BC0544	brown
BC0545	blue
BC0546	black
BC0547	turquoise
BC0548	brown
BC0549	blue
BC0550	turquoise
BC0551	turquoise
BC0552	red
BC0555	blue
BC0556	turquoise
BC0557	black
BC0558	red
BC0559	blue
BC0560	turquoise
BC0561	turquoise
BC0562	blue
BC0563	turquoise
BC0564	blue
BC0565	green
BC0566	turquoise
BC0567	turquoise
BC0568	blue
BC0569	brown
BC0570	turquoise
BC0571	turquoise
BC0572	blue
BC0573	turquoise
BC0574	turquoise
BC0575	blue
BC0576	blue
BC0577	blue
BC0578	turquoise
BC0579	green
BC0580	green
BC0581	turquoise
BC0582	blue
BC0583	blue
BC0584	blue
BC0585	blue
BC0586	blue
BC0587	turquoise
BC0588	blue
BC0589	cyan
BC0590	turquoise
BC0591	blue
BC0592	turquoise
BC0593	magenta
BC0594	turquoise
BC0595	black
BC0596	black
BC0597	purple
BC0598	cyan
BC0601	black
BC0602	brown
BC0603	green
BC0604	blue
BC0605	turquoise
BC0606	turquoise
BC0607	blue
BC0608	blue
BC0609	blue
BC0610	brown
BC0611	blue
BC0612	midnightblue
BC0613	purple
BC0614	turquoise
BC0615	turquoise
BC0616	black
BC0618	blue
BC0619	turquoise
BC0620	turquoise
BC0621	cyan
BC0622	cyan
BC0623	turquoise
BC0624	blue
BC0625	blue
BC0626	red
BC0627	turquoise
BC0628	blue
BC0629	green
BC0630	red
BC0631	black
BC0632	black
BC0633	turquoise
BC0634	turquoise
BC0635	turquoise
BC0636	turquoise
BC0637	black
BC0638	turquoise
BC0639	turquoise
BC0640	turquoise
BC0641	turquoise
BC0642	turquoise
BC0643	cyan
BC0644	black
BC0647	brown
BC0648	turquoise
BC0649	brown
BC0650	turquoise
BC0651	brown
BC0652	brown
BC0653	turquoise
BC0654	green
BC0655	turquoise
BC0656	green
BC0657	black
BC0658	black
BC0659	magenta
BC0660	magenta
BC0661	blue
BC0662	turquoise
BC0663	turquoise
BC0665	black
BC0666	turquoise
BC0667	green
BC0668	black
BC0669	black
BC0670	turquoise
BC0671	turquoise
BC0672	turquoise
BC0673	turquoise
BC0674	green
BC0675	blue
BC0676	turquoise
BC0677	green
BC0678	green
BC0679	blue
BC0680	red
BC0681	red
BC0682	green
BC0683	turquoise
BC0684	black
BC0685	turquoise
BC0686	black
BC0687	turquoise
BC0688	greenyellow
BC0689	green
BC0690	blue
BC0691	black
BC0692	turquoise
BC0693	blue
BC0694	green
BC0695	turquoise
BC0696	tan
BC0697	lightcyan
BC0698	tan
BC0699	turquoise
BC0700	blue
BC0701	turquoise
BC0702	turquoise
BC0703	brown
BC0705	turquoise
BC0706	turquoise
BC0707	black
BC0708	black
BC0709	black
BC0710	turquoise
BC0711	black
BC0712	turquoise
BC0713	turquoise
BC0714	turquoise
BC0737	brown
BC0738	turquoise
BC0739	turquoise
BC0740	turquoise
BC0741	turquoise
BC0742	turquoise
BC0743	black
BC0744	turquoise
BC0745	greenyellow
BC0746	greenyellow
BC0747	turquoise
BC0748	greenyellow
BC0749	greenyellow
BC0750	greenyellow
BC0751	turquoise
BC0752	brown
BC0753	black
BC0754	turquoise
BC0755	turquoise
BC0756	black
BC0757	brown
BC0758	black
BC0759	black
BC0760	black
BC0761	turquoise
BC0764	turquoise
BC0765	red
BC0766	blue
BC0767	turquoise
BC0768	turquoise
BC0769	green
BC0770	turquoise
BC0771	turquoise
BC0772	turquoise
BC0773	turquoise
BC0774	black
BC0775	red
BC0776	turquoise
BC0777	green
BC0778	turquoise
BC0779	blue
BC0780	blue
BC0781	turquoise
BC0782	turquoise
BC0783	turquoise
BC0784	turquoise
BC0785	turquoise
BC0786	black
BC0787	turquoise
BC0788	brown
BC0789	turquoise
BC0790	black
BC0791	turquoise
BC0792	red
BC0793	brown
BC0794	turquoise
BC0795	turquoise
BC0796	turquoise
BC0797	turquoise
BC0798	turquoise
BC0799	turquoise
BC0800	black
BC0801	turquoise
BC0802	midnightblue
BC0803	blue
BC0804	blue
BC0805	midnightblue
BC0806	midnightblue
BC0807	turquoise
BC0808	turquoise
BC0809	turquoise
BC0810	turquoise
BC0811	turquoise
BC0812	brown
BC0813	green
BC0814	red
BC0815	red
BC0816	red
BC0817	turquoise
BC0818	turquoise
BC0819	turquoise
BC0820	blue
BC0821	turquoise
BC0822	turquoise
BC0823	turquoise
BC0824	turquoise
BC0825	turquoise
BC0826	turquoise
BC0827	brown
BC0828	turquoise
BC0829	turquoise
BC0830	brown
BC0831	brown
BC0834	blue
BC0835	turquoise
BC0838	turquoise
BC0839	turquoise
BC0840	black
BC0841	turquoise
BC0842	turquoise
BC0843	turquoise
BC0844	turquoise
BC0845	brown
BC0846	turquoise
BC0847	black
BC0848	turquoise
BC0849	turquoise
BC0850	blue
BC0851	brown
BC0852	turquoise
BC0853	turquoise
BC0854	green
BC0855	green
BC0856	blue
BC0857	black
BC0858	brown
BC0859	brown
BC0860	turquoise
BC0861	turquoise
BC0862	grey60
BC0863	grey60
BC0864	black
BC0865	turquoise
BC0866	turquoise
BC0867	black
BC0868	black
BC0869	brown
BC0870	brown
BC0871	turquoise
BC0872	brown
BC0873	brown
BC0874	brown
BC0875	magenta
BC0876	brown
BC0877	turquoise
BC0878	turquoise
BC0879	blue
BC0880	turquoise
BC0881	green
BC0882	turquoise
BC0883	black
BC0884	black
BC0885	turquoise
BC0886	turquoise
BC0887	green
BC0888	green
BC0889	green
BC0890	brown
BC0891	magenta
BC0892	green
BC0893	green
BC0894	blue
BC0895	green
BC0896	blue
BC0897	blue
BC0898	turquoise
BC0899	blue
BC0900	turquoise
BC0901	purple
BC0902	blue
BC0903	blue
BC0904	turquoise
BC0905	brown
BC0906	turquoise
BC0907	brown
BC0908	brown
BC0909	brown
BC0910	brown
BC0911	turquoise
BC0912	blue
BC0913	blue
BC0914	turquoise
BC0915	brown
BC0916	turquoise
BC0917	turquoise
BC0918	greenyellow
BC0919	turquoise
BC0920	blue
BC0921	blue
BC0922	turquoise
BC0923	turquoise
BC0924	turquoise
BC0925	turquoise
BC0926	blue
BC0927	brown
BC0928	turquoise
BC0929	brown
BC0930	turquoise
BC0931	blue
BC0932	brown
BC0933	brown
BC0934	brown
BC0935	turquoise
BC0936	turquoise
BC0937	black
BC0938	turquoise
BC0939	black
BC0940	black
BC0941	blue
BC0942	blue
BC0943	turquoise
BC0944	green
BC0945	brown
BC0946	turquoise
BC0947	turquoise
BC0948	brown
BC0949	blue
BC0950	blue
BC0951	brown
BC0952	brown
BC0953	turquoise
BC0954	green
BC0955	turquoise
BC0956	turquoise
BC0957	turquoise
BC0958	red
BC0959	blue
BC0960	turquoise
BC0961	brown
BC0962	turquoise
BC0963	turquoise
BC0964	turquoise
BC0965	green
BC0966	green
BC0967	brown
BC0968	brown
BC0969	turquoise
BC0970	turquoise
BC0971	brown
BC0972	black
BC0973	turquoise
BC0974	turquoise
BC0975	red
BC0976	turquoise
BC0977	turquoise
BC0978	black
BC0979	brown
BC0980	brown
BC0981	black
BC0982	black
BC0983	turquoise
BC0984	turquoise
BC0985	brown
BC0986	blue
BC0987	turquoise
BC0988	turquoise
BC0989	red
BC0990	turquoise
BC0991	green
BC0992	green
BC0993	brown
BC0994	turquoise
BC0995	blue
BC0996	turquoise
BC0997	turquoise
BC0998	grey60
BC0999	turquoise
BC1000	grey60
BC1001	grey60
BC1002	grey60
BC1003	grey60
BC1004	grey60
BC1005	grey60
BC1006	grey60
BC1007	grey60
BC1008	grey60
BC1009	grey60
BC1010	turquoise
BC1011	grey60
BC1012	turquoise
BC1013	turquoise
BC1014	brown
BC1015	turquoise
BC1016	turquoise
BC1017	turquoise
BC1018	greenyellow
BC1019	blue
BC1020	blue
BC1021	magenta
BC1022	black
BC1023	red
BC1024	black
BC1025	black
BC1026	turquoise
BC1027	turquoise
BC1028	turquoise
BC1029	blue
BC1030	red
BC1031	turquoise
BC1032	brown
BC1033	blue
BC1034	turquoise
BC1035	green
BC1036	turquoise
BC1037	blue
BC1038	green
BC1039	turquoise
BC1040	blue
BC1041	blue
BC1042	blue
BC1043	blue
BC1044	blue
BC1045	turquoise
BC1046	turquoise
BC1047	turquoise
BC1048	salmon
BC1049	green
BC1050	lightcyan
BC1051	brown
BC1052	turquoise
BC1053	brown
BC1054	blue
BC1055	turquoise
BC1056	turquoise
BC1057	turquoise
BC1058	turquoise
BC1059	turquoise
BC1060	blue
BC1061	turquoise
BC1062	turquoise
BC1063	turquoise
BC1064	blue
BC1065	blue
BC1066	black
BC1067	turquoise
BC1068	blue
BC1069	turquoise
BC1070	turquoise
BC1071	turquoise
BC1072	brown
BC1073	brown
BC1074	blue
BC1075	brown
BC1076	turquoise
BC1077	turquoise
BC1078	brown
BC1079	brown
BC1080	turquoise
BC1081	green
BC1082	turquoise
BC1083	turquoise
BC1084	turquoise
BC1085	black
BC1086	turquoise
BC1087	red
BC1088	turquoise
BC1089	turquoise
BC1092	greenyellow
BC1093	greenyellow
BC1094	turquoise
BC1095	brown
BC1096	turquoise
BC1097	brown
BC1098	brown
BC1099	brown
BC1100	brown
BC1101	turquoise
BC1102	turquoise
BC1103	brown
BC1104	turquoise
BC1105	turquoise
BC1106	brown
BC1107	turquoise
BC1108	blue
BC1109	turquoise
BC1110	black
BC1111	turquoise
BC1112	blue
BC1113	turquoise
BC1114	brown
BC1115	black
BC1116	turquoise
BC1117	turquoise
BC1118	blue
BC1119	blue
BC1120	turquoise
BC1121	blue
BC1122	turquoise
BC1123	black
BC1124	turquoise
BC1125	turquoise
BC1126	turquoise
BC1127	brown
BC1128	blue
BC1129	turquoise
BC1130	brown
BC1131	turquoise
BC1132	turquoise
BC1133	turquoise
BC1134	red
BC1135	brown
BC1136	black
BC1137	turquoise
BC1138	turquoise
BC1139	turquoise
BC1140	turquoise
BC1141	turquoise
BC1142	turquoise
BC1143	blue
BC1144	brown
BC1145	turquoise
BC1146	brown
BC1147	turquoise
BC1148	black
BC1149	cyan
BC1150	turquoise
BC1151	brown
BC1154	black
BC1155	black
BC1156	blue
BC1157	turquoise
BC1158	turquoise
BC1159	turquoise
BC1160	green
BC1161	black
BC1162	turquoise
BC1163	blue
BC1164	turquoise
BC1165	black
BC1166	brown
BC1167	turquoise
BC1168	black
BC1169	salmon
BC1170	turquoise
BC1171	black
BC1172	green
BC1173	blue
BC1174	green
BC1175	turquoise
BC1176	turquoise
BC1178	blue
BC1179	turquoise
BC1180	turquoise
BC1181	black
BC1182	black
BC1183	turquoise
BC1184	blue
BC1185	turquoise
BC1186	turquoise
BC1187	turquoise
BC1188	black
BC1189	turquoise
BC1190	black
BC1191	blue
BC1192	turquoise
BC1193	blue
BC1194	blue
BC1195	black
BC1196	green
BC1197	blue
BC1198	blue
BC1199	turquoise
BC1200	turquoise
BC1202	turquoise
BC1203	turquoise
BC1204	turquoise
BC1205	turquoise
BC1206	turquoise
BC1207	turquoise
BC1208	turquoise
BC1209	turquoise
BC1210	brown
BC1211	turquoise
BC1212	turquoise
BC1213	brown
BC1214	blue
BC1215	brown
BC1216	blue
BC1217	brown
BC1218	turquoise
BC1219	turquoise
BC1220	blue
BC1221	turquoise
BC1222	brown
BC1223	blue
BC1224	cyan
BC1225	cyan
BC1226	cyan
BC1227	green
BC1228	turquoise
BC1229	turquoise
BC1230	turquoise
BC1231	green
BC1232	brown
BC1233	turquoise
BC1234	black
BC1235	turquoise
BC1236	turquoise
BC1237	blue
BC1238	blue
BC1239	blue
BC1240	turquoise
BC1241	red
BC1242	blue
BC1243	brown
BC1244	turquoise
BC1245	turquoise
BC1246	purple
BC1247	green
BC1248	blue
BC1249	turquoise
BC1250	turquoise
BC1251	black
BC1252	black
BC1253	blue
BC1254	green
BC1255	green
BC1256	turquoise
BC1257	turquoise
BC1258	brown
BC1259	green
BC1261	brown
BC1262	blue
BC1263	salmon
BC1264	black
BC1265	brown
BC1266	black
BC1267	turquoise
BC1268	turquoise
BC1269	brown
BC1270	black
BC1271	turquoise
BC1272	turquoise
BC1274	brown
BC1275	brown
BC1276	blue
BC1277	blue
BC1278	turquoise
BC1279	turquoise
BC1280	brown
BC1281	turquoise
BC1282	turquoise
BC1283	turquoise
BC1284	turquoise
BC1285	purple
BC1286	blue
BC1287	blue
BC1288	blue
BC1289	green
BC1290	green
BC1291	brown
BC1292	black
BC1293	turquoise
BC1294	brown
BC1295	blue
BC1296	black
BC1297	black
BC1298	blue
BC1299	turquoise
BC1300	blue
BC1301	blue
BC1302	black
BC1303	purple
BC1304	purple
BC1305	purple
BC1306	turquoise
BC1307	brown
BC1308	midnightblue
BC1309	green
BC1310	turquoise
BC1311	tan
BC1312	black
BC1313	cyan
BC1316	black
BC1317	cyan
BC1318	turquoise
BC1319	blue
BC1320	blue
BC1321	turquoise
BC1322	turquoise
BC1323	turquoise
BC1324	turquoise
BC1325	turquoise
BC1326	turquoise
BC1327	black
BC1328	turquoise
BC1329	turquoise
BC1330	turquoise
BC1331	turquoise
BC1333	greenyellow
BC1334	turquoise
BC1335	turquoise
BC1336	blue
BC1337	green
BC1338	black
BC1339	black
BC1340	turquoise
BC1341	blue
BC1342	blue
BC1343	blue
BC1344	blue
BC1345	turquoise
BC1346	turquoise
BC1347	turquoise
BC1348	black
BC1349	salmon
BC1350	blue
BC1351	green
BC1352	blue
BC1353	blue
BC1354	green
BC1355	green
BC1356	turquoise
BC1357	blue
BC1358	blue
BC1359	lightcyan
BC1360	turquoise
BC1361	turquoise
BC1362	turquoise
BC1363	blue
BC1364	brown
BC1365	turquoise
BC1366	turquoise
BC1367	turquoise
BC1368	black
BC1369	green
BC1370	green
BC1371	green
BC1372	blue
BC1373	blue
BC1374	turquoise
BC1375	black
BC1376	black
BC1377	turquoise
BC1378	greenyellow
BC1379	turquoise
BC1380	turquoise
BC1381	turquoise
BC1382	blue
BC1383	green
BC1384	green
BC1385	black
BC1386	blue
BC1387	black
BC1388	black
BC1389	black
BC1390	black
BC1391	blue
BC1392	turquoise
BC1393	turquoise
BC1394	magenta
BC1395	blue
BC1396	turquoise
BC1398	turquoise
BC1399	turquoise
BC1400	turquoise
BC1401	turquoise
BC1402	turquoise
BC1403	turquoise
BC1404	turquoise
BC1405	turquoise
BC1406	turquoise
BC1407	black
BC1408	turquoise
BC1409	turquoise
BC1410	turquoise
BC1411	turquoise
BC1412	turquoise
BC1413	turquoise
BC1414	turquoise
BC1415	turquoise
BC1416	blue
BC1417	blue
BC1418	brown
BC1419	turquoise
BC1420	brown
BC1421	turquoise
BC1422	turquoise
BC1423	brown
BC1424	turquoise
BC1425	turquoise
BC1426	turquoise
BC1427	brown
BC1428	turquoise
BC1429	turquoise
BC1430	green
BC1431	green
BC1432	green
BC1433	turquoise
BC1434	blue
BC1435	black
BC1436	magenta
BC1437	lightcyan
BC1438	blue
BC1439	green
BC1440	turquoise
BC1441	blue
BC1442	turquoise
BC1443	turquoise
BC1444	turquoise
BC1445	turquoise
BC1446	turquoise
BC1447	blue
BC1448	black
BC1449	blue
BC1450	turquoise
BC1451	blue
BC1452	green
BC1453	salmon
BC1454	salmon
BC1455	turquoise
BC1456	turquoise
BC1457	turquoise
BC1458	blue
BC1459	turquoise
BC1460	black
BC1461	black
BC1463	turquoise
BC1464	black
BC1465	blue
BC1466	red
BC1467	red
BC1468	turquoise
BC1469	turquoise
BC1470	brown
BC1471	turquoise
BC1472	green
BC1473	blue
BC1476	turquoise
BC1477	blue
BC1478	blue
BC1479	turquoise
BC1480	turquoise
BC1481	green
BC1482	turquoise
BC1483	turquoise
BC1484	brown
BC1485	black
BC1486	blue
BC1487	turquoise
BC1488	blue
BC1489	blue
BC1490	brown
BC1491	black
BC1492	turquoise
BC1493	blue
BC1494	black
BC1495	black
BC1496	green
BC1497	green
BC1498	black
BC1499	blue
BC1500	turquoise
BC1501	turquoise
BC1502	turquoise
BC1503	turquoise
BC1504	blue
BC1505	green
BC1506	turquoise
BC1507	turquoise
BC1508	turquoise
BC1509	turquoise
BC1510	black
BC1511	salmon
BC1512	blue
BC1513	blue
BC1514	blue
BC1515	turquoise
BC1516	blue
BC1517	blue
BC1518	turquoise
BC1519	black
BC1520	black
BC1521	turquoise
BC1522	turquoise
BC1523	cyan
BC1524	cyan
BC1525	blue
BC1526	blue
BC1527	blue
BC1528	salmon
BC1529	turquoise
BC1530	blue
BC1531	blue
BC1532	blue
BC1533	blue
BC1534	blue
BC1535	blue
BC1536	blue
BC1537	blue
BC1538	turquoise
BC1539	turquoise
BC1540	blue
BC1541	blue
BC1542	blue
BC1544	turquoise
BC1545	blue
BC1546	turquoise
BC1547	brown
BC1548	brown
BC1549	blue
BC1550	blue
BC1553	green
BC1554	blue
BC1555	turquoise
BC1556	brown
BC1557	blue
BC1558	green
BC1559	blue
BC1560	turquoise
BC1561	turquoise
BC1562	black
BC1563	green
BC1564	green
BC1565	blue
BC1566	black
BC1567	brown
BC1568	lightcyan
BC1569	blue
BC1570	turquoise
BC1571	green
BC1572	brown
BC1573	turquoise
BC1574	brown
BC1575	brown
BC1576	turquoise
BC1577	green
BC1578	blue
BC1579	blue
BC1580	blue
BC1581	black
BC1582	blue
BC1583	turquoise
BC1584	blue
BC1585	black
BC1586	turquoise
BC1587	turquoise
BC1588	brown
BC1589	turquoise
BC1590	turquoise
BC1591	turquoise
BC1592	turquoise
BC1593	blue
BC1594	black
BC1595	blue
BC1596	blue
BC1597	brown
BC1598	blue
BC1599	green
BC1600	black
BC1601	brown
BC1602	black
BC1603	black
BC1604	brown
BC1605	red
BC1606	red
BC1607	turquoise
BC1608	turquoise
BC1609	brown
BC1610	black
BC1611	turquoise
BC1612	magenta
BC1613	turquoise
BC1614	brown
BC1615	turquoise
BC1616	turquoise
BC1617	brown
BC1618	red
BC1619	purple
BC1620	green
BC1621	turquoise
BC1622	blue
BC1623	blue
BC1624	blue
BC1625	blue
BC1626	blue
BC1627	turquoise
BC1628	turquoise
BC1629	blue
BC1630	blue
BC1631	turquoise
BC1632	green
BC1633	blue
BC1634	blue
BC1635	blue
BC1636	blue
BC1637	turquoise
BC1638	blue
BC1639	turquoise
BC1640	turquoise
BC1641	blue
BC1642	blue
BC1643	blue
BC1644	blue
BC1645	blue
BC1646	blue
BC1647	blue
BC1648	blue
BC1650	blue
BC1651	blue
BC1652	turquoise
BC1653	lightcyan
BC1654	turquoise
BC1655	black
BC1656	brown
BC1657	turquoise
BC1658	black
BC1659	turquoise
BC1660	turquoise
BC1661	brown
BC1662	brown
BC1663	blue
BC1664	green
BC1665	blue
BC1666	blue
BC1667	blue
BC1668	blue
BC1671	turquoise
BC1672	blue
BC1673	green
BC1674	turquoise
BC1675	blue
BC1676	blue
BC1677	brown
BC1678	turquoise
BC1679	black
BC1680	brown
BC1681	turquoise
BC1682	brown
BC1683	turquoise
BC1684	turquoise
BC1685	turquoise
BC1686	blue
BC1687	turquoise
BC1688	midnightblue
BC1689	red
BC1690	turquoise
BC1691	brown
BC1692	black
BC1693	red
BC1694	red
BC1695	red
BC1696	turquoise
BC1697	turquoise
BC1698	turquoise
BC1699	turquoise
BC1700	turquoise
BC1701	turquoise
BC1702	red
BC1703	turquoise
BC1704	blue
BC1705	turquoise
BC1706	blue
BC1707	turquoise
BC1708	turquoise
BC1709	green
BC1710	brown
BC1711	brown
BC1712	black
BC1713	green
BC1714	brown
BC1715	magenta
BC1716	magenta
BC1717	red
BC1718	turquoise
BC1719	blue
BC1720	green
BC1721	blue
BC1722	turquoise
BC1723	turquoise
BC1724	brown
BC1725	turquoise
BC1726	black
BC1727	turquoise
BC1728	blue
BC1729	blue
BC1730	blue
BC1731	blue
BC1732	brown
BC1733	blue
BC1734	blue
BC1735	turquoise
BC1736	turquoise
BC1737	turquoise
BC1738	turquoise
BC1739	turquoise
BC1740	blue
BC1741	turquoise
BC1742	turquoise
BC1743	blue
BC1744	brown
BC1745	turquoise
BC1746	turquoise
BC1747	black
BC1748	black
BC1749	turquoise
BC1750	black
BC1751	blue
BC1752	green
BC1753	turquoise
BC1754	turquoise
BC1755	turquoise
BC1756	turquoise
BC1757	blue
BC1758	blue
BC1759	blue
BC1760	blue
BC1761	blue
BC1762	turquoise
BC1763	black
BC1764	brown
BC1766	turquoise
BC1767	green
BC1768	blue
BC1769	green
BC1770	turquoise
BC1771	black
BC1772	turquoise
BC1773	red
BC1774	blue
BC1776	turquoise
BC1777	turquoise
BC1779	turquoise
BC1780	turquoise
BC1781	turquoise
BC1782	turquoise
BC1783	brown
BC1784	turquoise
BC1785	brown
BC1786	black
BC1787	black
BC1788	turquoise
BC1789	red
BC1790	black
BC1791	turquoise
BC1792	red
BC1793	green
BC1794	turquoise
BC1795	turquoise
BC1796	turquoise
BC1797	turquoise
BC1798	turquoise
BC1799	black
BC1800	brown
BC1801	blue
BC1802	brown
BC1803	black
BC1804	blue
BC1805	turquoise
BC1806	black
BC1807	brown
BC1808	turquoise
BC1809	turquoise
BC1810	turquoise
BC1811	turquoise
BC1812	turquoise
BC1813	turquoise
BC1814	brown
BC1815	turquoise
BC1816	turquoise
BC1817	green
BC1818	blue
BC1819	turquoise
BC1820	black
BC1821	black
BC1822	black
BC1823	turquoise
BC1826	brown
BC1827	black
BC1828	cyan
BC1829	green
BC1830	turquoise
BC1831	turquoise
BC1832	blue
BC1833	blue
BC1834	blue
BC1835	black
BC1836	turquoise
BC1837	blue
BC1838	turquoise
BC1839	brown
BC1840	black
BC1841	blue
BC1842	red
BC1843	turquoise
BC1844	turquoise
BC1845	turquoise
BC1846	turquoise
BC1847	turquoise
BC1848	turquoise
BC1849	turquoise
BC1850	red
BC1851	turquoise
BC1852	greenyellow
BC1853	greenyellow
BC1854	turquoise
BC1855	greenyellow
BC1856	greenyellow
BC1857	greenyellow
BC1858	greenyellow
BC1859	turquoise
BC1860	greenyellow
BC1861	greenyellow
BC1862	greenyellow
BC1863	greenyellow
BC1864	greenyellow
BC1865	turquoise
BC1866	turquoise
BC1867	turquoise
BC1868	turquoise
BC1869	greenyellow
BC1870	turquoise
BC1871	turquoise
BC1872	turquoise
BC1873	turquoise
BC1874	greenyellow
BC1875	turquoise
BC1876	greenyellow
BC1877	greenyellow
BC1878	greenyellow
BC1879	turquoise
BC1880	greenyellow
BC1881	greenyellow
BC1882	turquoise
BC1883	greenyellow
BC1884	greenyellow
BC1885	greenyellow
BC1886	greenyellow
BC1887	greenyellow
BC1888	turquoise
BC1889	turquoise
BC1890	turquoise
BC1891	turquoise
BC1892	turquoise
BC1893	turquoise
BC1894	greenyellow
BC1895	turquoise
BC1896	turquoise
BC1897	turquoise
BC1898	turquoise
BC1899	turquoise
BC1901	turquoise
BC1902	turquoise
BC1903	turquoise
BC1904	turquoise
BC1905	turquoise
BC1906	turquoise
BC1908	turquoise
BC1909	turquoise
BC1910	turquoise
BC1911	turquoise
BC1912	brown
BC1913	blue
BC1914	blue
BC1915	brown
BC1916	turquoise
BC1917	turquoise
BC1918	turquoise
BC1920	turquoise
BC1921	turquoise
BC1922	brown
BC1923	brown
BC1924	green
BC1925	turquoise
BC1926	green
BC1927	brown
BC1928	turquoise
BC1929	turquoise
BC1930	turquoise
BC1931	turquoise
BC1932	turquoise
BC1933	brown
BC1934	blue
BC1935	green
BC1936	black
BC1937	black
BC1938	blue
BC1939	turquoise
BC1940	black
BC1941	turquoise
BC1942	turquoise
BC1943	turquoise
BC1944	turquoise
BC1945	turquoise
BC1946	turquoise
BC1947	red
BC1948	green
BC1949	blue
BC1950	blue
BC1951	green
BC1952	black
BC1953	blue
BC1954	green
BC1955	turquoise
BC1956	brown
BC1957	blue
BC1958	turquoise
BC1959	black
BC1960	turquoise
BC1961	red
BC1962	black
BC1963	turquoise
BC1964	black
BC1965	black
BC1966	black
BC1967	turquoise
BC1968	turquoise
BC1969	red
BC1970	turquoise
BC1971	blue
BC1972	brown
BC1973	turquoise
BC1974	blue
BC1975	turquoise
BC1976	black
BC1977	turquoise
BC1978	turquoise
BC1979	turquoise
BC1980	turquoise
BC1981	turquoise
BC1982	black
BC1983	turquoise
BC1984	turquoise
BC1986	brown
BC1987	brown
BC1988	brown
BC1989	turquoise
BC1990	blue
BC1991	blue
BC1992	black
BC1993	black
BC1994	black
BC1995	turquoise
BC1996	green
BC1997	turquoise
BC1998	blue
BC1999	brown
BC2001	green
BC2002	black
BC2003	black
BC2004	turquoise
BC2005	cyan
BC2006	blue
BC2007	turquoise
BC2008	turquoise
BC2009	black
BC2010	turquoise
BC2011	black
BC2012	red
BC2013	turquoise
BC2014	black
BC2015	turquoise
BC2016	turquoise
BC2017	turquoise
BC2018	black
BC2019	brown
BC2020	blue
BC2021	green
BC2022	magenta
BC2023	purple
BC2024	black
BC2025	turquoise
BC2026	turquoise
BC2027	blue
BC2028	turquoise
BC2029	turquoise
BC2030	turquoise
BC2031	turquoise
BC2032	red
BC2033	green
BC2034	blue
BC2035	green
BC2036	brown
BC2037	black
BC2038	turquoise
BC2039	turquoise
BC2040	blue
BC2041	turquoise
BC2042	brown
BC2043	turquoise
BC2044	turquoise
BC2045	turquoise
BC2046	turquoise
BC2047	green
BC2048	red
BC2049	red
BC2050	turquoise
BC2051	turquoise
BC2052	turquoise
BC2053	black
BC2054	brown
BC2055	blue
BC2056	red
BC2057	red
BC2058	turquoise
BC2059	blue
BC2060	brown
BC2061	brown
BC2062	brown
BC2063	green
BC2064	brown
BC2065	brown
BC2066	black
BC2067	brown
BC2068	turquoise
BC2069	brown
BC2070	turquoise
BC2071	turquoise
BC2072	turquoise
BC2073	cyan
BC2074	turquoise
BC2075	turquoise
BC2076	turquoise
BC2077	turquoise
BC2078	turquoise
BC2079	turquoise
BC2080	blue
BC2081	blue
BC2082	turquoise
BC2083	turquoise
BC2084	turquoise
BC2085	brown
BC2086	brown
BC2087	turquoise
BC2088	turquoise
BC2089	turquoise
BC2090	brown
BC2091	turquoise
BC2092	turquoise
BC2093	turquoise
BC2095	black
BC2096	blue
BC2097	turquoise
BC2098	turquoise
BC2099	turquoise
BC2100	black
BC2101	cyan
BC2102	blue
BC2103	blue
BC2104	brown
BC2105	black
BC2106	black
BC2107	turquoise
BC2108	turquoise
BC2109	turquoise
BC2110	turquoise
BC2111	turquoise
BC2113	black
BC2114	black
BC2115	blue
BC2117	turquoise
BC2118	midnightblue
BC2119	midnightblue
BC2120	midnightblue
BC2121	midnightblue
BC2122	salmon
BC2123	midnightblue
BC2124	midnightblue
BC2125	midnightblue
BC2126	midnightblue
BC2127	midnightblue
BC2128	midnightblue
BC2129	turquoise
BC2130	blue
BC2131	turquoise
BC2132	midnightblue
BC2133	midnightblue
BC2134	midnightblue
BC2135	midnightblue
BC2136	midnightblue
BC2137	black
BC2138	magenta
BC2139	turquoise
BC2140	turquoise
BC2141	blue
BC2142	turquoise
BC2143	turquoise
BC2144	turquoise
BC2145	brown
BC2146	turquoise
BC2147	black
BC2148	black
BC2149	turquoise
BC2150	blue
BC2151	blue
BC2152	turquoise
BC2153	black
BC2154	turquoise
BC2155	purple
BC2156	purple
BC2157	turquoise
BC2158	purple
BC2160	brown
BC2161	turquoise
BC2162	brown
BC2163	blue
BC2164	blue
BC2165	blue
BC2166	brown
[truncated: 3,185 more rows]

## Sheet: Bsu
Locus Tag	Modules colors
BSU00010	blue
BSU00020	blue
BSU00070	blue
BSU00100	blue
BSU00120	blue
BSU00130	blue
BSU00150	blue
BSU00160	turquoise
BSU00170	turquoise
BSU00180	turquoise
BSU00210	blue
BSU00250	pink
BSU00260	pink
BSU00290	turquoise
BSU00300	turquoise
BSU00310	turquoise
BSU00360	blue
BSU00370	turquoise
BSU00410	blue
BSU00420	blue
BSU00430	green
BSU00440	turquoise
BSU00470	blue
BSU00480	blue
BSU00500	blue
BSU00510	blue
BSU00520	turquoise
BSU00530	turquoise
BSU00540	turquoise
BSU00550	turquoise
BSU00590	blue
BSU00610	blue
BSU00640	turquoise
BSU00650	turquoise
BSU00660	turquoise
BSU00670	turquoise
BSU00730	tan
BSU00790	blue
BSU00800	blue
BSU00830	turquoise
BSU00840	turquoise
BSU00850	turquoise
BSU00860	turquoise
BSU00870	turquoise
BSU00880	turquoise
BSU00890	turquoise
BSU00950	blue
BSU01010	blue
BSU01020	blue
BSU01030	blue
BSU01040	blue
BSU01050	blue
BSU01060	blue
BSU01070	blue
BSU01080	blue
BSU01090	blue
BSU01100	blue
BSU01110	blue
BSU01120	blue
BSU01130	blue
BSU01150	blue
BSU01160	blue
BSU01170	blue
BSU01180	blue
BSU01190	blue
BSU01200	blue
BSU01210	blue
BSU01220	blue
BSU01230	blue
BSU01240	blue
BSU01250	blue
BSU01260	blue
BSU01270	blue
BSU01280	blue
BSU01290	blue
BSU01300	blue
BSU01310	blue
BSU01320	blue
BSU01330	blue
BSU01340	blue
BSU01350	blue
BSU01360	blue
BSU01370	blue
BSU01380	blue
BSU01390	blue
BSU01400	blue
BSU01410	blue
BSU01420	blue
BSU01430	blue
BSU01440	blue
BSU01450	blue
BSU01460	blue
BSU01470	blue
BSU01480	blue
BSU01490	blue
BSU01500	blue
BSU01540	turquoise
BSU01600	magenta
BSU01610	magenta
BSU01620	magenta
BSU01630	magenta
BSU01640	magenta
BSU01650	turquoise
BSU01730	pink
BSU01740	pink
BSU02010	purple
BSU02019	black
BSU02050	red
BSU02100	turquoise
BSU02110	turquoise
BSU02170	turquoise
BSU02180	black
BSU02200	black
BSU02290	blue
BSU02310	pink
BSU02320	pink
BSU02460	turquoise
BSU02470	turquoise
BSU02570	blue
BSU02590	turquoise
BSU02830	turquoise
BSU02840	turquoise
BSU02870	blue
BSU02880	turquoise
BSU02890	pink
BSU02900	pink
BSU02910	pink
BSU02920	pink
BSU02930	pink
BSU02940	pink
BSU03000	blue
BSU03030	turquoise
BSU03040	turquoise
BSU03130	turquoise
BSU03160	turquoise
BSU03180	tan
BSU03270	magenta
BSU03350	brown
BSU03370	purple
BSU03380	purple
BSU03400	purple
BSU03410	purple
BSU03420	purple
BSU03430	purple
BSU03440	red
BSU03470	purple
BSU03620	turquoise
BSU03652	turquoise
BSU03680	green
BSU03789	green
BSU03800	magenta
BSU03810	magenta
BSU03820	magenta
BSU03830	magenta
BSU03860	turquoise
BSU03870	turquoise
BSU03910	turquoise
BSU03982	turquoise
BSU04000	yellow
BSU04039	turquoise
BSU04040	turquoise
BSU04140	blue
BSU04160	turquoise
BSU04170	turquoise
BSU04180	turquoise
BSU04190	turquoise
BSU04200	turquoise
BSU04210	turquoise
BSU04220	turquoise
BSU04230	turquoise
BSU04270	turquoise
BSU04290	turquoise
BSU04300	turquoise
BSU04310	turquoise
BSU04330	turquoise
BSU04340	turquoise
BSU04370	turquoise
BSU04380	turquoise
BSU04400	turquoise
BSU04410	turquoise
BSU04420	turquoise
BSU04430	turquoise
BSU04470	yellow
BSU04490	blue
BSU04520	turquoise
BSU04530	magenta
BSU04580	blue
BSU04590	pink
BSU04600	pink
BSU04670	turquoise
BSU04690	turquoise
BSU04710	turquoise
BSU04720	turquoise
BSU04730	turquoise
BSU04740	turquoise
BSU04750	turquoise
BSU04760	turquoise
BSU04790	turquoise
BSU04800	brown
BSU04820	brown
BSU04860	black
BSU04900	brown
BSU04950	brown
BSU04960	brown
BSU04970	brown
BSU04980	brown
BSU04990	brown
BSU05000	brown
BSU05010	brown
BSU05030	brown
BSU05100	turquoise
BSU05130	turquoise
BSU05140	brown
BSU05150	turquoise
BSU05270	turquoise
BSU05290	turquoise
BSU05380	brown
BSU05490	turquoise
BSU05520	green
BSU05529	green
BSU05550	green
BSU05560	green
BSU05660	turquoise
BSU05710	turquoise
BSU05790	turquoise
BSU05810	yellow
BSU05820	yellow
BSU05830	yellow
BSU05840	yellow
BSU05850	yellow
BSU05860	yellow
BSU05870	yellow
BSU05880	yellow
BSU05910	blue
BSU06150	turquoise
BSU06180	pink
BSU06190	pink
BSU06200	pink
BSU06210	pink
BSU06220	turquoise
BSU06230	yellow
BSU06270	pink
BSU06280	pink
BSU06290	pink
BSU06300	green
BSU06360	blue
BSU06370	greenyellow
BSU06400	turquoise
BSU06410	turquoise
BSU06420	greenyellow
BSU06430	greenyellow
BSU06440	greenyellow
BSU06450	greenyellow
BSU06460	greenyellow
BSU06470	greenyellow
BSU06480	greenyellow
BSU06490	greenyellow
BSU06500	greenyellow
BSU06510	greenyellow
BSU06520	greenyellow
BSU06530	greenyellow
BSU06560	yellow
BSU06590	turquoise
BSU06630	blue
BSU06650	turquoise
BSU06660	turquoise
BSU06670	blue
BSU06680	blue
BSU06720	blue
BSU06730	blue
BSU06830	purple
BSU06839	purple
BSU06850	green
BSU06940	yellow
BSU06950	yellow
BSU07090	black
BSU07150	magenta
BSU07190	tan
BSU07250	turquoise
BSU07260	blue
BSU07270	green
BSU07280	green
BSU07290	green
BSU07300	green
BSU07310	green
BSU07350	red
BSU07360	red
BSU07450	turquoise
BSU07500	magenta
BSU07510	magenta
BSU07520	magenta
BSU07530	turquoise
BSU07550	turquoise
BSU07590	turquoise
BSU07600	yellow
BSU07680	turquoise
BSU07690	turquoise
BSU07720	turquoise
BSU07735	turquoise
BSU07750	turquoise
BSU07760	turquoise
BSU07770	turquoise
BSU07780	turquoise
BSU07790	turquoise
BSU07800	yellow
BSU07810	yellow
BSU07820	yellow
BSU07850	turquoise
BSU07880	turquoise
BSU07890	turquoise
BSU07900	turquoise
BSU07920	turquoise
BSU07930	turquoise
BSU07955	blue
BSU07990	turquoise
BSU08030	blue
BSU08060	turquoise
BSU08100	yellow
BSU08110	yellow
BSU08180	yellow
BSU08200	yellow
BSU08210	turquoise
BSU08220	turquoise
BSU08260	yellow
BSU08270	yellow
BSU08280	yellow
BSU08310	turquoise
BSU08440	magenta
BSU08450	magenta
BSU08460	magenta
BSU08480	magenta
BSU08490	turquoise
BSU08500	turquoise
BSU08510	turquoise
BSU08560	turquoise
BSU08570	turquoise
BSU08580	turquoise
BSU08590	turquoise
BSU08600	turquoise
BSU08610	turquoise
BSU08620	turquoise
BSU08630	blue
BSU08680	turquoise
BSU08700	blue
BSU08760	pink
BSU08800	green
BSU08820	turquoise
BSU08890	turquoise
BSU08900	turquoise
BSU08980	green
BSU09040	brown
BSU09080	blue
BSU09130	tan
BSU09140	turquoise
BSU09165	green
BSU09220	turquoise
BSU09240	turquoise
BSU09250	turquoise
BSU09280	yellow
BSU09290	turquoise
BSU09300	turquoise
BSU09310	turquoise
BSU09370	red
BSU09390	turquoise
BSU09430	turquoise
BSU09450	turquoise
BSU09530	turquoise
BSU09590	turquoise
BSU09630	turquoise
BSU09690	turquoise
BSU09750	green
BSU09760	turquoise
BSU09860	turquoise
BSU09870	turquoise
BSU09880	yellow
BSU09900	blue
BSU09958	green
BSU09965	blue
BSU09990	turquoise
BSU10000	turquoise
BSU10070	turquoise
BSU10080	green
BSU10090	blue
BSU10100	turquoise
BSU10130	turquoise
BSU10210	turquoise
BSU10230	turquoise
BSU10240	turquoise
BSU10250	turquoise
BSU10260	turquoise
BSU10280	turquoise
BSU10320	turquoise
BSU10330	magenta
BSU10380	red
BSU10410	turquoise
BSU10420	purple
BSU10430	turquoise
BSU10600	turquoise
BSU10670	green
BSU10680	green
BSU10690	green
BSU10700	green
BSU10710	green
BSU10720	green
BSU10740	turquoise
BSU10810	turquoise
BSU10820	turquoise
BSU10830	turquoise
BSU10840	turquoise
BSU10910	green
BSU10920	green
BSU10930	green
BSU10940	green
BSU10950	green
BSU11110	turquoise
BSU11120	turquoise
BSU11130	turquoise
BSU11160	turquoise
BSU11190	turquoise
BSU11200	turquoise
BSU11210	turquoise
BSU11220	turquoise
BSU11230	turquoise
BSU11280	green
BSU11320	green
BSU11490	turquoise
BSU11500	turquoise
BSU11520	turquoise
BSU11530	purple
BSU11540	turquoise
BSU11550	turquoise
BSU11560	turquoise
BSU11570	red
BSU11740	green
BSU11750	green
BSU11760	green
BSU11770	green
BSU11780	green
BSU11799	green
BSU11809	green
BSU11810	green
BSU11839	turquoise
BSU11840	turquoise
BSU11850	turquoise
BSU11860	turquoise
BSU11880	turquoise
BSU11910	red
BSU11928	red
BSU11940	red
BSU11950	red
BSU12000	yellow
BSU12010	yellow
BSU12020	yellow
BSU12069	pink
BSU12090	green
BSU12120	red
BSU12130	turquoise
BSU12140	turquoise
BSU12150	turquoise
BSU12160	turquoise
BSU12170	turquoise
BSU12210	turquoise
BSU12220	turquoise
BSU12270	turquoise
BSU12280	blue
BSU12290	blue
BSU12300	yellow
BSU12310	black
BSU12400	tan
BSU12410	turquoise
BSU12420	pink
BSU12430	turquoise
BSU12440	turquoise
BSU12460	black
BSU12470	black
BSU12500	turquoise
BSU12520	black
BSU12530	black
BSU12539	black
BSU12540	black
BSU12550	black
BSU12560	black
BSU12570	black
BSU12580	black
BSU12590	black
BSU12600	black
BSU12610	black
BSU12619	black
BSU12620	black
BSU12630	black
BSU12640	black
BSU12649	black
BSU12650	black
BSU12660	black
BSU12671	black
BSU12672	black
BSU12680	black
BSU12690	black
BSU12700	black
BSU12710	black
BSU12720	black
BSU12730	black
BSU12740	black
BSU12749	black
BSU12750	black
BSU12760	black
BSU12770	black
BSU12780	black
BSU12790	black
BSU12800	black
BSU12810	black
BSU12840	blue
BSU12850	blue
BSU12860	greenyellow
BSU12870	turquoise
BSU13010	turquoise
BSU13020	turquoise
BSU13030	turquoise
BSU13100	blue
BSU13150	turquoise
BSU13160	turquoise
BSU13169	turquoise
BSU13170	turquoise
BSU13240	blue
BSU13340	yellow
BSU13420	red
BSU13509	green
BSU13640	turquoise
BSU13670	blue
BSU13680	red
BSU13690	red
BSU13730	blue
BSU13750	blue
BSU13760	turquoise
BSU13780	green
BSU13789	green
BSU13790	green
BSU13799	green
BSU13800	turquoise
BSU13880	blue
BSU13900	blue
BSU13910	blue
BSU13940	turquoise
BSU13950	red
BSU14010	red
BSU14020	turquoise
BSU14050	turquoise
BSU14071	black
BSU14072	black
BSU14100	blue
BSU14110	blue
BSU14130	turquoise
BSU14150	magenta
BSU14160	magenta
BSU14170	magenta
BSU14210	turquoise
BSU14300	turquoise
BSU14340	pink
BSU14350	pink
BSU14360	pink
BSU14370	pink
BSU14430	blue
BSU14569	green
BSU14590	blue
BSU14629	green
BSU14650	turquoise
BSU14660	turquoise
BSU14670	turquoise
BSU14680	turquoise
BSU14770	blue
BSU14780	blue
BSU14790	blue
BSU14820	turquoise
BSU14890	yellow
BSU14900	yellow
BSU14910	yellow
BSU14920	yellow
BSU14960	turquoise
BSU14970	green
BSU14980	green
BSU15010	blue
BSU15020	blue
BSU15070	blue
BSU15080	blue
BSU15100	yellow
BSU15150	blue
BSU15160	blue
BSU15180	blue
BSU15190	blue
BSU15200	blue
BSU15210	blue
BSU15220	blue
BSU15250	blue
BSU15460	blue
BSU15470	blue
BSU15480	greenyellow
BSU15490	greenyellow
BSU15500	greenyellow
BSU15510	greenyellow
BSU15520	greenyellow
BSU15530	greenyellow
BSU15540	greenyellow
BSU15550	greenyellow
BSU15560	greenyellow
BSU15570	tan
BSU15580	tan
BSU15590	tan
BSU15600	tan
BSU15610	tan
BSU15630	tan
BSU15660	blue
BSU15670	blue
BSU15680	blue
BSU15690	blue
BSU15700	blue
BSU15710	blue
BSU15730	blue
BSU15740	blue
BSU15750	blue
BSU15760	blue
BSU15770	blue
BSU15780	blue
BSU15800	blue
BSU15820	blue
BSU15850	blue
BSU15890	blue
BSU15930	blue
BSU15940	blue
BSU15950	blue
BSU15960	red
BSU15970	blue
BSU15980	blue
BSU15990	blue
BSU16000	blue
BSU16010	blue
BSU16020	blue
BSU16030	blue
BSU16040	blue
BSU16060	red
BSU16070	red
BSU16080	red
BSU16100	yellow
BSU16110	purple
BSU16130	blue
BSU16140	blue
BSU16150	blue
BSU16180	red
BSU16190	red
BSU16200	red
BSU16210	red
BSU16220	red
BSU16230	red
BSU16240	red
BSU16250	red
BSU16260	red
BSU16270	red
BSU16280	red
BSU16290	red
BSU16299	red
BSU16300	red
BSU16310	red
BSU16320	red
BSU16330	red
BSU16340	red
BSU16350	red
BSU16360	red
BSU16370	red
BSU16380	red
BSU16390	red
BSU16400	red
BSU16410	red
BSU16420	red
BSU16430	red
BSU16440	red
BSU16450	red
BSU16460	red
BSU16470	red
BSU16480	red
BSU16490	blue
BSU16500	blue
BSU16510	blue
BSU16520	blue
BSU16530	blue
BSU16540	blue
BSU16570	blue
BSU16580	blue
BSU16590	blue
BSU16600	blue
BSU16610	blue
BSU16620	blue
BSU16630	blue
BSU16640	blue
BSU16650	blue
BSU16660	blue
BSU16680	blue
BSU16690	blue
BSU16700	blue
BSU16710	blue
BSU16730	green
BSU16740	green
BSU16770	blue
BSU16780	blue
BSU16810	blue
BSU16845	turquoise
BSU16950	blue
BSU16960	blue
BSU16990	yellow
BSU17000	yellow
BSU17010	blue
BSU17020	turquoise
BSU17240	turquoise
BSU17260	green
BSU17310	green
BSU17390	blue
BSU17400	blue
BSU17410	green
BSU17430	blue
BSU17440	blue
BSU17450	blue
BSU17630	yellow
BSU17670	green
BSU17700	green
BSU17780	blue
BSU17790	blue
BSU17820	green
BSU17840	pink
BSU17910	blue
BSU18080	turquoise
BSU18110	turquoise
BSU18120	blue
BSU18280	green
BSU18380	turquoise
BSU18440	turquoise
BSU18510	turquoise
BSU18520	turquoise
BSU18530	turquoise
BSU18590	pink
BSU18610	red
BSU18630	magenta
BSU18660	brown
BSU18669	brown
BSU18670	green
BSU18709	brown
BSU18930	brown
BSU18940	brown
BSU18950	brown
BSU18980	pink
BSU19030	yellow
BSU19110	green
BSU19150	turquoise
BSU19160	blue
BSU19210	blue
BSU19240	turquoise
BSU19250	pink
BSU19259	brown
BSU19260	pink
BSU19290	pink
BSU19310	turquoise
BSU19360	yellow
BSU19370	yellow
BSU19430	turquoise
BSU19440	blue
BSU19490	green
BSU19510	green
BSU19520	yellow
BSU19560	turquoise
BSU19570	turquoise
BSU19600	green
BSU19610	green
BSU19630	blue
BSU19650	blue
BSU19660	green
BSU19669	brown
BSU19670	green
BSU19749	green
BSU19750	red
BSU19760	green
BSU19770	green
BSU19780	green
BSU19790	green
BSU19820	brown
BSU19830	brown
BSU19850	brown
BSU19860	brown
BSU19870	brown
BSU19880	brown
BSU19890	brown
BSU19900	brown
BSU19910	brown
BSU19920	brown
BSU19930	brown
BSU19940	brown
BSU19970	brown
BSU19980	brown
BSU19990	brown
BSU19999	brown
BSU20000	black
BSU20010	brown
BSU20020	brown
BSU20030	brown
BSU20040	brown
BSU20050	brown
BSU20060	brown
BSU20070	brown
BSU20080	brown
BSU20090	brown
BSU20100	brown
BSU20110	brown
BSU20120	brown
BSU20130	brown
BSU20140	brown
BSU20150	brown
BSU20160	brown
BSU20170	brown
BSU20180	brown
BSU20200	brown
BSU20210	brown
BSU20220	brown
BSU20230	brown
BSU20240	brown
BSU20250	brown
BSU20260	brown
BSU20270	brown
BSU20280	brown
BSU20290	brown
BSU20300	brown
BSU20310	brown
BSU20320	brown
BSU20330	brown
BSU20340	brown
BSU20350	brown
BSU20360	brown
BSU20370	brown
BSU20380	brown
BSU20390	brown
BSU20400	brown
BSU20410	brown
BSU20430	brown
BSU20440	brown
BSU20450	brown
BSU20460	brown
BSU20470	brown
BSU20480	brown
BSU20500	brown
BSU20510	brown
BSU20520	brown
BSU20530	brown
BSU20540	brown
BSU20550	brown
BSU20570	brown
BSU20580	brown
BSU20590	brown
BSU20600	brown
BSU20610	brown
BSU20620	brown
BSU20630	brown
BSU20640	brown
BSU20650	brown
BSU20660	brown
BSU20670	brown
BSU20680	brown
BSU20690	brown
BSU20700	brown
BSU20710	brown
BSU20720	brown
BSU20730	brown
BSU20740	brown
BSU20750	brown
BSU20760	brown
BSU20770	brown
BSU20810	brown
BSU20820	brown
BSU20830	brown
BSU20840	brown
BSU20850	brown
BSU20860	brown
BSU20870	blue
BSU20880	brown
BSU20900	brown
BSU20910	brown
BSU20930	brown
BSU20950	brown
BSU20960	brown
BSU20970	brown
BSU20980	brown
BSU20990	brown
BSU20999	brown
BSU21000	brown
BSU21020	brown
BSU21030	brown
BSU21040	brown
BSU21050	brown
BSU21060	brown
BSU21070	brown
BSU21080	brown
BSU21090	brown
BSU21100	brown
BSU21110	brown
BSU21120	brown
BSU21130	brown
BSU21140	brown
BSU21150	brown
BSU21160	brown
BSU21170	brown
BSU21180	brown
BSU21190	brown
BSU21200	brown
BSU21210	brown
BSU21220	brown
BSU21229	brown
BSU21230	brown
BSU21240	brown
BSU21250	brown
BSU21260	brown
BSU21270	brown
BSU21280	brown
BSU21290	brown
BSU21300	brown
BSU21310	brown
BSU21320	turquoise
BSU21330	red
BSU21350	brown
BSU21360	brown
BSU21370	brown
BSU21380	brown
BSU21390	brown
BSU21400	brown
BSU21410	brown
BSU21430	brown
BSU21500	brown
BSU21510	brown
BSU21550	brown
BSU21630	brown
BSU21640	brown
BSU21690	turquoise
BSU21790	turquoise
BSU21940	red
BSU22060	greenyellow
BSU22070	greenyellow
BSU22090	yellow
BSU22100	yellow
BSU22110	yellow
BSU22150	blue
BSU22170	blue
BSU22190	blue
BSU22250	green
BSU22310	blue
BSU22320	blue
BSU22360	blue
BSU22390	blue
BSU22400	blue
BSU22440	blue
BSU22450	blue
BSU22520	blue
BSU22540	yellow
BSU22550	yellow
BSU22560	yellow
BSU22570	yellow
BSU22580	turquoise
BSU22730	yellow
BSU22750	blue
BSU22770	blue
BSU22780	blue
BSU22830	blue
BSU22840	blue
BSU22910	blue
BSU22960	yellow
BSU23200	blue
BSU23210	blue
BSU23220	blue
BSU23300	turquoise
BSU23350	green
BSU23440	brown
BSU23620	turquoise
BSU23640	turquoise
BSU23700	brown
BSU23820	turquoise
BSU23830	turquoise
BSU23900	turquoise
BSU23960	turquoise
BSU24000	turquoise
BSU24010	turquoise
BSU24020	turquoise
BSU24180	turquoise
BSU24210	turquoise
BSU24250	blue
BSU24260	blue
BSU24280	blue
BSU24290	blue
BSU24300	blue
BSU24310	greenyellow
BSU24330	turquoise
BSU24490	turquoise
BSU24500	turquoise
BSU24540	blue
BSU24620	salmon
BSU24630	salmon
BSU24640	salmon
BSU24650	purple
BSU24660	purple
BSU24670	purple
BSU24680	purple
BSU24690	purple
BSU24700	purple
BSU24710	purple
BSU24720	purple
BSU24730	purple
BSU24740	turquoise
BSU24750	turquoise
BSU24760	turquoise
BSU24770	turquoise
BSU24810	blue
BSU24830	blue
BSU24930	blue
BSU24940	blue
BSU25020	turquoise
BSU25030	turquoise
BSU25090	blue
BSU25120	green
BSU25130	blue
BSU25140	blue
BSU25150	green
BSU25260	blue
BSU25289	green
BSU25300	blue
BSU25310	blue
BSU25330	blue
BSU25360	pink
BSU25370	pink
BSU25380	pink
BSU25390	pink
BSU25400	blue
BSU25410	blue
BSU25430	blue
BSU25440	blue
BSU25450	blue
BSU25460	blue
BSU25490	turquoise
BSU25550	blue
BSU25570	purple
BSU25580	purple
BSU25590	purple
BSU25610	blue
BSU25620	blue
BSU25630	blue
BSU25640	blue
BSU25650	blue
BSU25660	blue
BSU25670	blue
BSU25680	blue
BSU25700	turquoise
BSU25710	green
BSU25950	black
BSU25960	brown
BSU25980	black
BSU25990	black
BSU26000	black
BSU26010	black
BSU26020	black
BSU26030	black
BSU26075	turquoise
BSU26110	brown
BSU26120	red
BSU26140	black
BSU26200	red
BSU26210	red
BSU26360	brown
BSU26380	turquoise
BSU26500	turquoise
BSU26510	turquoise
BSU26730	brown
BSU26820	yellow
BSU26860	yellow
BSU27020	turquoise
BSU27030	yellow
BSU27040	yellow
BSU27050	yellow
BSU27060	yellow
BSU27070	yellow
BSU27160	turquoise
BSU27170	turquoise
BSU27180	turquoise
BSU27240	tan
BSU27250	tan
BSU27260	tan
BSU27280	tan
BSU27330	blue
BSU27340	blue
BSU27350	blue
BSU27360	blue
BSU27490	blue
BSU27520	blue
BSU27610	blue
BSU27620	blue
BSU27630	turquoise
BSU27750	turquoise
BSU27760	turquoise
BSU27770	yellow
BSU27785	turquoise
BSU27820	turquoise
BSU27920	blue
BSU27930	blue
BSU27940	blue
BSU27950	blue
BSU27960	blue
BSU27990	blue
BSU28000	blue
BSU28010	blue
BSU28020	blue
BSU28030	blue
BSU28070	purple
BSU28090	black
BSU28150	blue
BSU28160	blue
BSU28190	turquoise
BSU28200	turquoise
BSU28230	blue
BSU28260	turquoise
BSU28290	turquoise
BSU28310	turquoise
BSU28320	green
BSU28340	turquoise
BSU28350	turquoise
BSU28360	turquoise
BSU28370	turquoise
BSU28390	blue
BSU28400	blue
BSU28410	green
BSU28420	yellow
BSU28430	yellow
BSU28440	yellow
BSU28450	yellow
BSU28500	turquoise
BSU28510	yellow
BSU28520	yellow
BSU28530	yellow
BSU28540	yellow
BSU28550	yellow
BSU28560	yellow
BSU28680	magenta
BSU28700	yellow
BSU28710	yellow
BSU28720	yellow
BSU28740	yellow
BSU28750	yellow
BSU28760	yellow
BSU28770	yellow
BSU28780	yellow
BSU28790	yellow
BSU28800	yellow
BSU28810	yellow
BSU28830	pink
BSU28850	blue
BSU28860	blue
BSU28870	blue
BSU28890	red
BSU28900	turquoise
BSU29020	green
BSU29090	turquoise
BSU29200	blue
BSU29210	blue
BSU29320	brown
BSU29350	tan
BSU29360	tan
BSU29370	tan
BSU29380	tan
BSU29390	tan
BSU29400	tan
BSU29410	turquoise
BSU29420	turquoise
BSU29440	turquoise
BSU29450	turquoise
BSU29470	blue
BSU29520	pink
BSU29530	pink
BSU29540	turquoise
BSU29550	turquoise
BSU29570	green
BSU29600	blue
BSU29660	blue
BSU29679	turquoise
BSU29680	yellow
BSU29690	yellow
BSU29700	yellow
BSU29710	yellow
BSU29740	blue
BSU29760	turquoise
BSU29770	turquoise
BSU29780	turquoise
BSU29870	turquoise
BSU29880	turquoise
BSU29900	blue
BSU29950	red
BSU29980	turquoise
BSU30000	pink
BSU30010	pink
BSU30020	turquoise
BSU30035	blue
BSU30050	blue
BSU30135	black
BSU30260	yellow
BSU30270	yellow
BSU30280	yellow
BSU30290	yellow
BSU30300	yellow
BSU30330	turquoise
BSU30410	blue
BSU30510	turquoise
BSU30540	blue
BSU30550	blue
BSU30560	green
BSU30595	green
BSU30610	green
BSU30620	green
BSU30640	turquoise
BSU30650	turquoise
BSU30659	turquoise
BSU30700	turquoise
BSU30780	turquoise
BSU30790	turquoise
BSU30860	green
BSU30870	green
BSU30880	green
BSU30890	green
BSU30900	green
BSU30910	green
BSU30920	green
BSU30930	turquoise
BSU30990	blue
BSU31000	pink
BSU31010	pink
BSU31020	pink
BSU31030	turquoise
BSU31110	blue
BSU31120	blue
BSU31180	yellow
BSU31190	yellow
BSU31230	red
BSU31240	red
BSU31250	red
BSU31260	red
BSU31270	blue
BSU31279	turquoise
BSU31280	turquoise
BSU31300	turquoise
BSU31310	turquoise
BSU31322	turquoise
BSU31330	turquoise
BSU31340	turquoise
BSU31370	turquoise
BSU31380	turquoise
BSU31390	blue
BSU31460	turquoise
BSU31480	turquoise
BSU31770	turquoise
BSU31820	turquoise
BSU31830	turquoise
BSU31959	magenta
BSU31960	magenta
BSU31970	magenta
BSU31980	magenta
BSU31990	magenta
BSU32000	magenta
BSU32010	magenta
BSU32060	turquoise
BSU32090	turquoise
BSU32100	turquoise
BSU32130	greenyellow
BSU32150	turquoise
BSU32180	turquoise
BSU32360	green
BSU32400	turquoise
BSU32469	green
BSU32640	green
BSU32650	green
BSU32730	blue
BSU32760	turquoise
BSU32770	turquoise
BSU32780	turquoise
BSU32820	turquoise
BSU32830	yellow
BSU32840	turquoise
BSU32850	green
BSU32930	magenta
BSU32940	magenta
BSU32990	turquoise
BSU33000	turquoise
BSU33029	turquoise
BSU33160	blue
BSU33170	blue
BSU33180	blue
BSU33190	turquoise
BSU33200	turquoise
BSU33222	turquoise
BSU33240	black
BSU33260	purple
BSU33270	purple
BSU33280	purple
BSU33290	magenta
BSU33300	magenta
BSU33310	magenta
BSU33320	magenta
BSU33340	green
BSU33400	turquoise
BSU33410	turquoise
BSU33420	turquoise
BSU33490	turquoise
BSU33500	turquoise
BSU33510	turquoise
BSU33520	turquoise
BSU33530	turquoise
BSU33540	turquoise
BSU33580	turquoise
BSU33590	turquoise
BSU33610	turquoise
BSU33620	turquoise
BSU33650	brown
BSU33690	red
BSU33700	turquoise
BSU33710	turquoise
BSU33750	purple
BSU33800	turquoise
BSU33810	turquoise
BSU33820	turquoise
BSU33830	turquoise
BSU33850	turquoise
BSU34020	red
BSU34120	black
BSU34130	yellow
BSU34140	black
BSU34150	black
BSU34160	black
BSU34190	yellow
BSU34200	turquoise
BSU34220	salmon
BSU34230	salmon
BSU34240	salmon
BSU34250	salmon
BSU34265	salmon
BSU34280	salmon
BSU34290	salmon
BSU34300	salmon
BSU34310	salmon
BSU34320	salmon
BSU34330	salmon
BSU34340	salmon
BSU34350	salmon
BSU34360	salmon
BSU34370	salmon
BSU34380	salmon
BSU34390	salmon
BSU34430	pink
BSU34440	pink
BSU34520	green
BSU34530	green
BSU34540	turquoise
BSU34580	black
BSU34620	black
BSU34680	turquoise
BSU34720	blue
BSU34790	turquoise
BSU34800	blue
BSU34810	blue
BSU34980	blue
BSU35020	turquoise
BSU35100	pink
BSU35110	pink
BSU35120	pink
BSU35130	pink
BSU35160	turquoise
BSU35170	turquoise
BSU35180	turquoise
BSU35260	blue
BSU35310	turquoise
BSU35319	red
BSU35320	red
BSU35330	red
BSU35340	red
BSU35350	red
BSU35360	red
BSU35370	red
BSU35380	red
BSU35390	red
BSU35400	red
BSU35410	red
BSU35420	red
BSU35430	red
BSU35440	red
BSU35450	purple
BSU35460	purple
BSU35470	purple
BSU35520	blue
BSU35620	red
BSU35630	red
BSU35640	red
BSU35650	red
BSU35670	turquoise
BSU35690	turquoise
BSU35700	blue
BSU35710	blue
BSU35720	blue
BSU35730	blue
BSU35740	blue
BSU35780	red
BSU35820	turquoise
BSU35830	turquoise
BSU35840	blue
BSU35860	red
BSU35890	turquoise
BSU35900	turquoise
BSU35910	yellow
BSU35920	yellow
BSU35930	yellow
BSU35940	yellow
BSU35950	yellow
BSU35960	yellow
BSU35970	yellow
BSU35980	turquoise
BSU35990	turquoise
BSU36020	turquoise
BSU36030	green
BSU36040	green
BSU36050	green
BSU36060	green
BSU36070	green
BSU36080	turquoise
BSU36090	pink
BSU36270	blue
BSU36310	purple
BSU36330	turquoise
BSU36390	red
BSU36400	red
BSU36410	blue
BSU36520	turquoise
BSU36570	blue
BSU36580	turquoise
BSU36610	blue
BSU36640	turquoise
BSU36650	turquoise
BSU36660	turquoise
BSU36670	turquoise
BSU36680	turquoise
BSU36690	red
BSU36700	turquoise
BSU36710	turquoise
BSU36720	turquoise
BSU36760	blue
BSU36770	blue
BSU36780	blue
BSU36800	blue
BSU36810	blue
BSU36820	blue
BSU36830	blue
BSU36840	blue
BSU36850	blue
BSU36860	blue
BSU36870	blue
BSU36880	blue
BSU36890	blue
BSU36900	greenyellow
BSU36960	turquoise
BSU36970	turquoise
BSU36990	blue
BSU37060	blue
BSU37070	blue
BSU37080	blue
BSU37150	blue
BSU37160	blue
BSU37180	turquoise
BSU37210	turquoise
BSU37220	turquoise
BSU37230	turquoise
BSU37240	turquoise
BSU37440	green
BSU37450	green
BSU37500	blue
BSU37550	turquoise
BSU37610	blue
BSU37670	turquoise
BSU37680	turquoise
BSU37810	green
BSU37820	green
BSU37830	green
BSU37840	green
BSU37850	green
BSU37860	green
BSU37870	green
BSU37880	green
BSU37890	green
BSU37900	green
BSU37910	green
BSU37940	turquoise
BSU37950	turquoise
BSU37960	turquoise
BSU37970	turquoise
BSU38018	turquoise
BSU38030	yellow
BSU38040	yellow
BSU38050	yellow
BSU38100	turquoise
BSU38110	turquoise
BSU38140	blue
BSU38180	turquoise
BSU38190	turquoise
BSU38200	turquoise
BSU38250	magenta
BSU38260	magenta
BSU38270	magenta
BSU38280	magenta
BSU38310	turquoise
BSU38370	turquoise
BSU38400	red
BSU38410	purple
BSU38420	purple
BSU38430	turquoise
BSU38440	turquoise
BSU38450	turquoise
BSU38470	turquoise
BSU38480	turquoise
BSU38500	blue
BSU38510	blue
BSU38520	blue
BSU38530	blue
BSU38540	blue
BSU38560	yellow
BSU38570	yellow
BSU38580	yellow
BSU38590	yellow
BSU38600	turquoise
BSU38610	turquoise
BSU38620	turquoise
BSU38630	turquoise
BSU38650	turquoise
BSU38660	turquoise
BSU38670	turquoise
BSU38680	turquoise
BSU38690	turquoise
BSU38700	turquoise
BSU38720	turquoise
BSU38770	turquoise
BSU38790	pink
BSU38810	yellow
BSU38820	yellow
BSU38830	turquoise
BSU38850	red
BSU38870	turquoise
BSU38930	turquoise
BSU38940	pink
BSU39040	turquoise
BSU39050	turquoise
BSU39070	yellow
BSU39110	blue
BSU39150	pink
BSU39160	pink
BSU39170	pink
BSU39190	pink
BSU39200	pink
BSU39210	pink
BSU39220	pink
BSU39250	turquoise
BSU39260	yellow
BSU39270	yellow
BSU39330	yellow
BSU39340	yellow
BSU39400	yellow
BSU39410	yellow
BSU39420	yellow
BSU39440	turquoise
BSU39450	tan
BSU39460	tan
BSU39470	tan
BSU39480	tan
BSU39490	tan
BSU39500	tan
BSU39510	tan
BSU39520	tan
BSU39540	turquoise
BSU39570	blue
BSU39580	green
BSU39610	magenta
BSU39670	yellow
BSU39680	yellow
BSU39690	yellow
BSU39700	yellow
BSU39710	yellow
BSU39720	yellow
BSU39730	yellow
BSU39740	yellow
BSU39750	yellow
BSU39760	yellow
BSU39770	yellow
BSU39790	turquoise
BSU39800	turquoise
BSU39810	turquoise
BSU39840	turquoise
BSU39990	blue
BSU40000	turquoise
BSU40030	turquoise
BSU40040	turquoise
BSU40050	turquoise
BSU40060	turquoise
BSU40070	turquoise
BSU40100	turquoise
BSU40110	yellow
BSU40210	turquoise
BSU40250	turquoise
BSU40420	greenyellow
BSU40450	turquoise
BSU40460	turquoise
BSU40529	turquoise
BSU40530	green
BSU40540	turquoise
BSU40560	turquoise
BSU40570	turquoise
BSU40750	turquoise
BSU40790	turquoise
BSU40890	blue
BSU40900	blue
BSU40910	blue
BSU41010	blue
BSU41040	blue
BSU41050	blue
BSU41060	blue

## Sheet: Bth
Locus Tag	Modules colors
BT_0001	turquoise
BT_0002	greenyellow
BT_0003	turquoise
BT_0004	turquoise
BT_0005	turquoise
BT_0006	turquoise
BT_0007	turquoise
BT_0008	greenyellow
BT_0009	greenyellow
BT_0010	greenyellow
BT_0011	turquoise
BT_0012	turquoise
BT_0013	turquoise
BT_0014	turquoise
BT_0015	turquoise
BT_0016	turquoise
BT_0017	greenyellow
BT_0018	turquoise
BT_0019	turquoise
BT_0020	turquoise
BT_0021	greenyellow
BT_0022	turquoise
BT_0023	greenyellow
BT_0024	turquoise
BT_0025	turquoise
BT_0026	turquoise
BT_0027	turquoise
BT_0028	brown
BT_0029	black
BT_0030	turquoise
BT_0031	turquoise
BT_0032	brown
BT_0033	turquoise
BT_0034	turquoise
BT_0035	greenyellow
BT_0036	turquoise
BT_0037	turquoise
BT_0038	brown
BT_0039	brown
BT_0040	turquoise
BT_0041	turquoise
BT_0042	brown
BT_0043	blue
BT_0044	turquoise
BT_0045	brown
BT_0046	turquoise
BT_0047	brown
BT_0048	brown
BT_0049	turquoise
BT_0050	turquoise
BT_0051	turquoise
BT_0052	turquoise
BT_0053	brown
BT_0054	turquoise
BT_0055	turquoise
BT_0056	greenyellow
BT_0057	turquoise
BT_0058	turquoise
BT_0059	turquoise
BT_0060	turquoise
BT_0061	turquoise
BT_0062	brown
BT_0063	black
BT_0064	black
BT_0065	turquoise
BT_0066	turquoise
BT_0067	turquoise
BT_0068	turquoise
BT_0069	lightcyan
BT_0070	turquoise
BT_0071	turquoise
BT_0072	turquoise
BT_0073	turquoise
BT_0074	turquoise
BT_0076	greenyellow
BT_0077	magenta
BT_0078	turquoise
BT_0079	turquoise
BT_0080	blue
BT_0081	blue
BT_0082	greenyellow
BT_0083	greenyellow
BT_0084	turquoise
BT_0085	turquoise
BT_0086	greenyellow
BT_0087	turquoise
BT_0088	turquoise
BT_0089	turquoise
BT_0090	turquoise
BT_0091	turquoise
BT_0092	turquoise
BT_0093	turquoise
BT_0094	turquoise
BT_0095	turquoise
BT_0096	turquoise
BT_0097	turquoise
BT_0098	greenyellow
BT_0099	turquoise
BT_0100	greenyellow
BT_0101	turquoise
BT_0102	turquoise
BT_0103	turquoise
BT_0104	turquoise
BT_0105	turquoise
BT_0106	greenyellow
BT_0107	greenyellow
BT_0108	turquoise
BT_0109	turquoise
BT_0110	brown
BT_0111	greenyellow
BT_0112	brown
BT_0113	blue
BT_0114	turquoise
BT_0115	greenyellow
BT_0116	brown
BT_0117	brown
BT_0118	brown
BT_0119	brown
BT_0120	greenyellow
BT_0121	greenyellow
BT_0122	blue
BT_0123	lightgreen
BT_0124	black
BT_0125	black
BT_0126	black
BT_0127	brown
BT_0128	magenta
BT_0129	turquoise
BT_0130	turquoise
BT_0132	turquoise
BT_0133	greenyellow
BT_0134	pink
BT_0135	turquoise
BT_0136	lightgreen
BT_0137	turquoise
BT_0138	greenyellow
BT_0139	brown
BT_0140	lightgreen
BT_0141	pink
BT_0142	salmon
BT_0143	turquoise
BT_0144	salmon
BT_0145	turquoise
BT_0146	turquoise
BT_0147	salmon
BT_0148	brown
BT_0149	blue
BT_0150	blue
BT_0151	greenyellow
BT_0152	magenta
BT_0153	blue
BT_0154	greenyellow
BT_0155	greenyellow
BT_0156	greenyellow
BT_0157	salmon
BT_0158	blue
BT_0159	blue
BT_0160	salmon
BT_0161	blue
BT_0162	black
BT_0163	turquoise
BT_0164	lightgreen
BT_0165	turquoise
BT_0166	greenyellow
BT_0167	greenyellow
BT_0168	greenyellow
BT_0169	magenta
BT_0170	salmon
BT_0171	magenta
BT_0172	blue
BT_0173	brown
BT_0174	brown
BT_0175	lightcyan
BT_0176	greenyellow
BT_0177	brown
BT_0178	blue
BT_0179	blue
BT_0180	blue
BT_0181	magenta
BT_0182	blue
BT_0183	brown
BT_0184	turquoise
BT_0185	greenyellow
BT_0186	blue
BT_0187	salmon
BT_0188	greenyellow
BT_0189	greenyellow
BT_0190	turquoise
BT_0191	greenyellow
BT_0192	turquoise
BT_0193	turquoise
BT_0194	greenyellow
BT_0195	greenyellow
BT_0196	turquoise
BT_0197	magenta
BT_0198	brown
BT_0199	greenyellow
BT_0200	brown
BT_0201	brown
BT_0202	brown
BT_0203	brown
BT_0204	brown
BT_0205	blue
BT_0206	brown
BT_0207	brown
BT_0208	brown
BT_0209	brown
BT_0210	brown
BT_0211	brown
BT_0212	brown
BT_0213	brown
BT_0214	brown
BT_0215	greenyellow
BT_0216	magenta
BT_0217	greenyellow
BT_0218	salmon
BT_0219	salmon
BT_0220	turquoise
BT_0221	greenyellow
BT_0222	blue
BT_0223	blue
BT_0224	blue
BT_0225	blue
BT_0226	blue
BT_0227	blue
BT_0228	turquoise
BT_0229	greenyellow
BT_0230	greenyellow
BT_0231	greenyellow
BT_0232	blue
BT_0233	greenyellow
BT_0234	blue
BT_0235	greenyellow
BT_0236	brown
BT_0237	brown
BT_0238	blue
BT_0239	magenta
BT_0240	magenta
BT_0241	greenyellow
BT_0242	greenyellow
BT_0243	greenyellow
BT_0244	turquoise
BT_0245	brown
BT_0246	blue
BT_0247	brown
BT_0248	darkred
BT_0249	lightcyan
BT_0250	green
BT_0251	turquoise
BT_0252	turquoise
BT_0253	greenyellow
BT_0254	blue
BT_0255	turquoise
BT_0256	greenyellow
BT_0257	brown
BT_0258	green
BT_0259	turquoise
BT_0260	greenyellow
BT_0261	turquoise
BT_0262	brown
BT_0263	turquoise
BT_0264	brown
BT_0265	brown
BT_0266	brown
BT_0267	magenta
BT_0268	turquoise
BT_0269	brown
BT_0270	brown
BT_0271	blue
BT_0272	turquoise
BT_0273	brown
BT_0274	turquoise
BT_0275	brown
BT_0276	brown
BT_0277	turquoise
BT_0278	brown
BT_0279	brown
BT_0280	brown
BT_0281	magenta
BT_0282	greenyellow
BT_0283	greenyellow
BT_0284	turquoise
BT_0285	lightgreen
BT_0286	turquoise
BT_0287	brown
BT_0288	brown
BT_0289	brown
BT_0290	brown
BT_0291	lightcyan
BT_0292	blue
BT_0293	turquoise
BT_0294	turquoise
BT_0295	greenyellow
BT_0296	brown
BT_0297	brown
BT_0298	cyan
BT_0299	brown
BT_0300	cyan
BT_0301	cyan
BT_0302	brown
BT_0303	salmon
BT_0304	greenyellow
BT_0305	greenyellow
BT_0306	greenyellow
BT_0307	blue
BT_0308	blue
BT_0309	salmon
BT_0310	salmon
BT_0311	salmon
BT_0312	salmon
BT_0313	salmon
BT_0314	turquoise
BT_0315	turquoise
BT_0316	turquoise
BT_0317	lightgreen
BT_0318	lightgreen
BT_0319	lightgreen
BT_0320	green
BT_0321	green
BT_0322	turquoise
BT_0323	turquoise
BT_0324	turquoise
BT_0325	turquoise
BT_0326	turquoise
BT_0327	blue
BT_0328	blue
BT_0329	cyan
BT_0330	cyan
BT_0331	cyan
BT_0332	cyan
BT_0333	brown
BT_0334	magenta
BT_0335	turquoise
BT_0336	turquoise
BT_0337	blue
BT_0338	turquoise
BT_0339	turquoise
BT_0340	darkgreen
BT_0341	darkgreen
BT_0342	brown
BT_0343	darkgreen
BT_0344	greenyellow
BT_0345	greenyellow
BT_0346	turquoise
BT_0347	black
BT_0348	grey60
BT_0349	grey60
BT_0350	grey60
BT_0351	grey60
BT_0352	grey60
BT_0353	grey60
BT_0354	grey60
BT_0355	grey60
BT_0356	grey60
BT_0357	turquoise
BT_0358	blue
BT_0360	darkred
BT_0361	darkred
BT_0362	darkred
BT_0363	darkred
BT_0364	darkred
BT_0365	darkred
BT_0366	turquoise
BT_0367	darkred
BT_0368	darkred
BT_0369	darkred
BT_0370	cyan
BT_0371	cyan
BT_0372	cyan
BT_0373	magenta
BT_0374	turquoise
BT_0375	blue
BT_0376	darkgrey
BT_0377	brown
BT_0378	brown
BT_0379	darkgrey
BT_0380	darkgrey
BT_0381	darkgrey
BT_0382	darkgrey
BT_0383	darkgrey
BT_0384	darkgrey
BT_0385	darkgrey
BT_0386	darkgrey
BT_0387	darkgrey
BT_0388	darkgrey
BT_0389	darkgrey
BT_0390	darkgrey
BT_0391	darkgrey
BT_0392	darkgrey
BT_0393	darkgrey
BT_0394	darkgrey
BT_0395	brown
BT_0396	darkgrey
BT_0397	darkgrey
BT_0398	darkgrey
BT_0399	darkgrey
BT_0400	darkgrey
BT_0401	greenyellow
BT_0402	greenyellow
BT_0403	turquoise
BT_0404	turquoise
BT_0405	greenyellow
BT_0406	salmon
BT_0407	salmon
BT_0408	salmon
BT_0409	greenyellow
BT_0410	magenta
BT_0411	turquoise
BT_0412	brown
BT_0413	brown
BT_0414	blue
BT_0415	brown
BT_0416	brown
BT_0417	blue
BT_0418	green
BT_0419	greenyellow
BT_0420	greenyellow
BT_0421	brown
BT_0422	cyan
BT_0423	brown
BT_0424	blue
BT_0425	blue
BT_0426	turquoise
BT_0427	brown
BT_0428	brown
BT_0429	cyan
BT_0430	black
BT_0431	blue
BT_0432	blue
BT_0433	lightgreen
BT_0434	lightgreen
BT_0435	lightgreen
BT_0436	lightgreen
BT_0437	lightgreen
BT_0438	lightgreen
BT_0439	lightgreen
BT_0440	lightgreen
BT_0441	lightgreen
BT_0442	lightgreen
BT_0443	lightgreen
BT_0444	brown
BT_0445	magenta
BT_0446	turquoise
BT_0447	lightgreen
BT_0448	black
BT_0449	lightgreen
BT_0450	lightgreen
BT_0451	lightgreen
BT_0452	lightgreen
BT_0453	lightgreen
BT_0454	turquoise
BT_0455	green
BT_0456	cyan
BT_0457	brown
BT_0458	magenta
BT_0459	green
BT_0460	green
BT_0461	cyan
BT_0462	royalblue
BT_0463	royalblue
BT_0464	royalblue
BT_0465	royalblue
BT_0466	royalblue
BT_0467	royalblue
BT_0468	royalblue
BT_0469	royalblue
BT_0470	royalblue
BT_0471	royalblue
BT_0472	royalblue
BT_0473	royalblue
BT_0474	royalblue
BT_0475	royalblue
BT_0476	royalblue
BT_0477	royalblue
BT_0478	royalblue
BT_0479	royalblue
BT_0480	royalblue
BT_0481	royalblue
BT_0482	royalblue
BT_0483	turquoise
BT_0484	salmon
BT_0486	lightgreen
BT_0487	turquoise
BT_0488	turquoise
BT_0489	turquoise
BT_0490	blue
BT_0491	greenyellow
BT_0492	greenyellow
BT_0493	turquoise
BT_0494	turquoise
BT_0495	brown
BT_0496	turquoise
BT_0497	brown
BT_0498	blue
BT_0499	salmon
BT_0500	blue
BT_0501	magenta
BT_0502	blue
BT_0503	blue
BT_0504	blue
BT_0505	blue
BT_0506	royalblue
BT_0507	turquoise
BT_0508	turquoise
BT_0509	turquoise
BT_0510	green
BT_0511	greenyellow
BT_0512	brown
BT_0513	brown
BT_0514	greenyellow
BT_0515	turquoise
BT_0516	brown
BT_0517	brown
BT_0518	magenta
BT_0519	blue
BT_0520	brown
BT_0521	blue
BT_0522	blue
BT_0523	blue
BT_0524	magenta
BT_0525	blue
BT_0526	blue
BT_0527	brown
BT_0528	brown
BT_0529	brown
BT_0530	blue
BT_0531	brown
BT_0532	brown
BT_0533	brown
BT_0534	greenyellow
BT_0535	salmon
BT_0536	brown
BT_0537	blue
BT_0538	brown
BT_0539	blue
BT_0540	lightcyan
BT_0541	lightcyan
BT_0542	turquoise
BT_0543	pink
BT_0544	turquoise
BT_0545	turquoise
BT_0546	brown
BT_0547	brown
BT_0548	turquoise
BT_0549	lightcyan
BT_0550	greenyellow
BT_0551	turquoise
BT_0552	brown
BT_0553	brown
BT_0554	brown
BT_0555	brown
BT_0556	brown
BT_0557	brown
BT_0558	turquoise
BT_0559	greenyellow
BT_0560	turquoise
BT_0561	lightgreen
BT_0562	turquoise
BT_0563	black
BT_0564	brown
BT_0565	turquoise
BT_0566	blue
BT_0567	magenta
BT_0568	magenta
BT_0569	blue
BT_0570	black
BT_0571	brown
BT_0572	magenta
BT_0573	blue
BT_0574	blue
BT_0575	blue
BT_0576	blue
BT_0577	brown
BT_0578	brown
BT_0579	brown
BT_0580	blue
BT_0581	magenta
BT_0582	greenyellow
BT_0583	turquoise
BT_0584	turquoise
BT_0585	greenyellow
BT_0586	greenyellow
BT_0587	greenyellow
BT_0588	brown
BT_0589	brown
BT_0590	brown
BT_0591	greenyellow
BT_0592	blue
BT_0593	blue
BT_0594	turquoise
BT_0595	brown
BT_0596	blue
BT_0597	blue
BT_0598	blue
BT_0599	blue
BT_0600	blue
BT_0601	blue
BT_0602	blue
BT_0603	blue
BT_0604	blue
BT_0605	blue
BT_0606	blue
BT_0607	blue
BT_0608	blue
BT_0609	blue
BT_0610	blue
BT_0611	blue
BT_0612	blue
BT_0613	blue
BT_0614	blue
BT_0615	turquoise
BT_0616	blue
BT_0617	brown
BT_0618	brown
BT_0619	brown
BT_0620	brown
BT_0621	brown
BT_0622	blue
BT_0623	greenyellow
BT_0624	turquoise
BT_0625	blue
BT_0626	brown
BT_0627	blue
BT_0628	blue
BT_0629	salmon
BT_0630	salmon
BT_0631	salmon
BT_0632	magenta
BT_0633	magenta
BT_0634	magenta
BT_0635	greenyellow
BT_0636	greenyellow
BT_0637	brown
BT_0638	pink
BT_0639	blue
BT_0640	blue
BT_0641	greenyellow
BT_0642	blue
BT_0643	brown
BT_0644	green
BT_0645	magenta
BT_0646	turquoise
BT_0647	greenyellow
BT_0648	black
BT_0649	black
BT_0650	black
BT_0651	black
BT_0652	black
BT_0653	brown
BT_0654	lightgreen
BT_0655	salmon
BT_0656	lightcyan
BT_0657	turquoise
BT_0658	turquoise
BT_0659	greenyellow
BT_0660	greenyellow
BT_0661	blue
BT_0662	brown
BT_0663	brown
BT_0664	brown
BT_0665	brown
BT_0666	brown
BT_0667	brown
BT_0668	brown
BT_0669	turquoise
BT_0670	turquoise
BT_0671	green
BT_0672	turquoise
BT_0673	turquoise
BT_0674	blue
BT_0675	blue
BT_0676	blue
BT_0677	blue
BT_0678	turquoise
BT_0679	turquoise
BT_0680	greenyellow
BT_0681	magenta
BT_0682	greenyellow
BT_0683	royalblue
BT_0684	blue
BT_0685	turquoise
BT_0686	greenyellow
BT_0687	lightcyan
BT_0688	brown
BT_0689	greenyellow
BT_0690	greenyellow
BT_0691	pink
BT_0692	turquoise
BT_0693	darkred
BT_0694	darkred
BT_0695	darkred
BT_0696	magenta
BT_0697	blue
BT_0698	blue
BT_0699	blue
BT_0700	turquoise
BT_0701	green
BT_0702	cyan
BT_0703	black
BT_0704	black
BT_0705	brown
BT_0706	turquoise
BT_0707	turquoise
BT_0708	greenyellow
BT_0709	turquoise
BT_0710	blue
BT_0711	salmon
BT_0712	salmon
BT_0713	salmon
BT_0714	salmon
BT_0715	salmon
BT_0716	salmon
BT_0717	salmon
BT_0718	lightcyan
BT_0719	salmon
BT_0720	turquoise
BT_0721	turquoise
BT_0722	blue
BT_0723	blue
BT_0724	blue
BT_0725	greenyellow
BT_0726	greenyellow
BT_0727	salmon
BT_0728	magenta
BT_0729	turquoise
BT_0730	greenyellow
BT_0731	greenyellow
BT_0732	lightgreen
BT_0733	pink
BT_0734	black
BT_0735	lightcyan
BT_0736	lightcyan
BT_0737	blue
BT_0738	blue
BT_0739	brown
BT_0740	cyan
BT_0741	cyan
BT_0742	black
BT_0743	blue
BT_0744	blue
BT_0745	blue
BT_0746	blue
BT_0747	blue
BT_0748	blue
BT_0749	greenyellow
BT_0750	greenyellow
BT_0751	turquoise
BT_0752	blue
BT_0753	turquoise
BT_0754	pink
BT_0755	pink
BT_0756	lightgreen
BT_0757	lightgreen
BT_0758	brown
BT_0759	turquoise
BT_0760	blue
BT_0761	magenta
BT_0762	magenta
BT_0763	pink
BT_0764	pink
BT_0765	pink
BT_0766	blue
BT_0767	blue
BT_0768	magenta
BT_0769	magenta
BT_0770	brown
BT_0771	green
BT_0772	lightcyan
BT_0773	brown
BT_0774	brown
BT_0775	black
BT_0776	turquoise
BT_0777	turquoise
BT_0778	salmon
BT_0779	greenyellow
BT_0780	turquoise
BT_0781	turquoise
BT_0782	turquoise
BT_0783	turquoise
BT_0784	blue
BT_0785	turquoise
BT_0786	lightcyan
BT_0787	turquoise
BT_0788	salmon
BT_0789	blue
BT_0790	blue
BT_0791	turquoise
BT_0792	lightgreen
BT_0793	lightgreen
BT_0794	green
BT_0795	lightgreen
BT_0796	turquoise
BT_0797	greenyellow
BT_0798	black
BT_0799	turquoise
BT_0800	brown
BT_0801	blue
BT_0802	blue
BT_0803	blue
BT_0804	magenta
BT_0805	lightcyan
BT_0806	blue
BT_0807	greenyellow
BT_0808	blue
BT_0809	blue
BT_0810	blue
BT_0811	greenyellow
BT_0812	greenyellow
BT_0813	greenyellow
BT_0814	blue
BT_0815	greenyellow
BT_0816	salmon
BT_0817	greenyellow
BT_0818	blue
BT_0819	greenyellow
BT_0820	magenta
BT_0821	greenyellow
BT_0822	blue
BT_0823	turquoise
BT_0824	turquoise
BT_0825	turquoise
BT_0826	magenta
BT_0827	greenyellow
BT_0828	blue
BT_0829	blue
BT_0830	greenyellow
BT_0831	blue
BT_0832	blue
BT_0833	magenta
BT_0834	blue
BT_0835	blue
BT_0836	brown
BT_0837	blue
BT_0838	blue
BT_0839	brown
BT_0840	blue
BT_0841	blue
BT_0842	blue
BT_0843	blue
BT_0844	blue
BT_0845	blue
BT_0846	magenta
BT_0847	brown
BT_0848	greenyellow
BT_0849	turquoise
BT_0850	turquoise
BT_0851	turquoise
BT_0852	greenyellow
BT_0853	magenta
BT_0854	salmon
BT_0855	brown
BT_0856	turquoise
BT_0857	turquoise
BT_0858	turquoise
BT_0859	turquoise
BT_0860	brown
BT_0861	cyan
BT_0862	turquoise
BT_0863	turquoise
BT_0864	turquoise
BT_0865	green
BT_0866	green
BT_0867	green
BT_0868	greenyellow
BT_0869	greenyellow
BT_0870	blue
BT_0871	magenta
BT_0872	blue
BT_0873	blue
BT_0874	blue
BT_0875	black
BT_0876	black
BT_0877	greenyellow
BT_0878	blue
BT_0879	magenta
BT_0880	blue
BT_0881	turquoise
BT_0882	blue
BT_0883	blue
BT_0884	lightcyan
BT_0885	lightcyan
BT_0886	lightcyan
BT_0887	magenta
BT_0888	turquoise
BT_0889	blue
BT_0890	greenyellow
BT_0891	blue
BT_0892	blue
BT_0893	blue
BT_0894	greenyellow
BT_0895	blue
BT_0896	greenyellow
BT_0897	brown
BT_0898	blue
BT_0899	magenta
BT_0900	magenta
BT_0901	turquoise
BT_0902	greenyellow
BT_0903	magenta
BT_0904	brown
BT_0905	brown
BT_0906	brown
BT_0907	brown
BT_0908	brown
BT_0909	brown
BT_0910	brown
BT_0911	brown
BT_0912	brown
BT_0913	turquoise
BT_0914	turquoise
BT_0915	blue
BT_0916	blue
BT_0917	turquoise
BT_0920	blue
BT_0921	brown
BT_0922	greenyellow
BT_0923	greenyellow
BT_0924	brown
BT_0925	brown
BT_0926	cyan
BT_0927	greenyellow
BT_0928	greenyellow
BT_0929	blue
BT_0930	greenyellow
BT_0931	greenyellow
BT_0932	greenyellow
BT_0933	brown
BT_0934	brown
BT_0935	brown
BT_0936	brown
BT_0937	brown
BT_0938	greenyellow
BT_0939	blue
BT_0940	brown
BT_0941	brown
BT_0942	brown
BT_0943	brown
BT_0944	brown
BT_0945	black
BT_0946	magenta
BT_0947	greenyellow
BT_0948	turquoise
BT_0949	turquoise
BT_0950	greenyellow
BT_0951	greenyellow
BT_0952	greenyellow
BT_0953	blue
BT_0954	salmon
BT_0955	lightcyan
BT_0956	brown
BT_0957	blue
BT_0958	greenyellow
BT_0959	blue
BT_0960	brown
BT_0961	brown
BT_0962	brown
BT_0963	green
BT_0964	black
BT_0965	brown
BT_0966	blue
BT_0967	turquoise
BT_0968	greenyellow
BT_0969	greenyellow
BT_0970	greenyellow
BT_0971	greenyellow
BT_0972	greenyellow
BT_0973	blue
BT_0974	blue
BT_0975	blue
BT_0976	greenyellow
BT_0977	greenyellow
BT_0978	darkgreen
BT_0979	pink
BT_0980	turquoise
BT_0981	turquoise
BT_0982	greenyellow
BT_0983	darkgreen
BT_0984	turquoise
BT_0985	darkgreen
BT_0986	darkgreen
BT_0987	turquoise
BT_0988	greenyellow
BT_0989	greenyellow
BT_0990	turquoise
BT_0991	blue
BT_0992	darkgreen
BT_0993	darkgreen
BT_0994	greenyellow
BT_0995	brown
BT_0996	darkgreen
BT_0997	darkgreen
BT_0998	magenta
BT_0999	blue
BT_1000	brown
BT_1001	darkgreen
BT_1002	darkgreen
BT_1003	darkgreen
BT_1004	turquoise
BT_1005	salmon
BT_1006	salmon
BT_1007	turquoise
BT_1008	turquoise
BT_1009	turquoise
BT_1010	darkgreen
BT_1011	darkgreen
BT_1012	darkgreen
BT_1013	darkgreen
BT_1014	turquoise
BT_1015	greenyellow
BT_1016	salmon
BT_1017	blue
BT_1018	greenyellow
BT_1019	turquoise
BT_1020	darkgreen
BT_1021	turquoise
BT_1022	darkgreen
BT_1023	darkgreen
BT_1024	turquoise
BT_1025	blue
BT_1026	greenyellow
BT_1027	greenyellow
BT_1028	darkgreen
BT_1029	darkgreen
BT_1030	darkgreen
BT_1031	darkgreen
BT_1032	royalblue
BT_1033	royalblue
BT_1034	royalblue
BT_1035	green
BT_1036	green
BT_1037	green
BT_1038	green
BT_1039	green
BT_1040	green
BT_1041	blue
BT_1042	green
BT_1043	green
BT_1044	green
BT_1045	green
BT_1046	green
BT_1047	green
BT_1048	green
BT_1049	green
BT_1050	green
BT_1051	lightgreen
BT_1052	greenyellow
BT_1053	magenta
BT_1054	black
BT_1055	brown
BT_1056	brown
BT_1057	black
BT_1058	magenta
BT_1059	blue
BT_1060	salmon
BT_1061	greenyellow
BT_1062	turquoise
BT_1063	blue
BT_1064	turquoise
BT_1065	turquoise
BT_1066	greenyellow
BT_1067	turquoise
BT_1068	blue
BT_1069	magenta
BT_1070	brown
BT_1071	blue
BT_1072	turquoise
BT_1073	turquoise
BT_1074	turquoise
BT_1075	pink
BT_1076	greenyellow
BT_1077	blue
BT_1078	turquoise
BT_1079	blue
BT_1080	blue
BT_1081	blue
BT_1082	blue
BT_1083	blue
BT_1084	blue
BT_1085	magenta
BT_1086	lightgreen
BT_1087	lightgreen
BT_1088	turquoise
BT_1089	greenyellow
BT_1090	greenyellow
BT_1091	salmon
BT_1092	turquoise
BT_1093	turquoise
BT_1094	turquoise
BT_1095	turquoise
BT_1096	blue
BT_1097	blue
BT_1098	cyan
BT_1099	green
BT_1100	green
BT_1101	green
BT_1102	green
BT_1103	green
BT_1104	lightgreen
BT_1105	green
BT_1106	green
BT_1107	green
BT_1108	lightgreen
BT_1109	turquoise
BT_1110	turquoise
BT_1111	greenyellow
BT_1112	greenyellow
BT_1113	brown
BT_1114	turquoise
BT_1115	lightgreen
BT_1116	turquoise
BT_1117	greenyellow
BT_1118	turquoise
BT_1119	greenyellow
BT_1120	greenyellow
BT_1121	greenyellow
BT_1122	turquoise
BT_1123	greenyellow
BT_1124	turquoise
BT_1125	turquoise
BT_1126	turquoise
BT_1127	turquoise
BT_1128	turquoise
BT_1129	turquoise
BT_1130	greenyellow
BT_1131	turquoise
BT_1132	greenyellow
BT_1133	greenyellow
BT_1134	blue
BT_1135	greenyellow
BT_1136	greenyellow
BT_1137	greenyellow
BT_1138	brown
BT_1139	blue
BT_1140	magenta
BT_1141	greenyellow
BT_1142	darkred
BT_1143	blue
BT_1144	lightgreen
BT_1145	green
BT_1146	cyan
BT_1147	green
BT_1148	greenyellow
BT_1149	blue
BT_1150	magenta
BT_1151	cyan
BT_1152	brown
BT_1153	blue
BT_1154	greenyellow
BT_1155	brown
BT_1156	brown
BT_1157	brown
BT_1158	brown
BT_1159	brown
BT_1160	brown
BT_1161	green
BT_1162	brown
BT_1163	blue
BT_1164	blue
BT_1165	blue
BT_1166	brown
BT_1167	green
BT_1168	turquoise
BT_1169	turquoise
BT_1170	turquoise
BT_1171	blue
BT_1172	turquoise
BT_1173	turquoise
BT_1174	turquoise
BT_1175	green
BT_1176	brown
BT_1177	brown
BT_1178	turquoise
BT_1179	green
BT_1180	green
BT_1181	green
BT_1182	green
BT_1183	green
BT_1184	green
BT_1185	magenta
BT_1186	magenta
BT_1187	greenyellow
BT_1188	blue
BT_1189	blue
BT_1190	blue
BT_1191	greenyellow
BT_1192	lightgreen
BT_1193	blue
BT_1194	salmon
BT_1195	turquoise
BT_1196	salmon
BT_1197	greenyellow
BT_1198	turquoise
BT_1199	green
BT_1200	lightgreen
BT_1201	greenyellow
BT_1202	turquoise
BT_1203	lightgreen
BT_1204	blue
BT_1205	brown
BT_1206	blue
BT_1207	blue
BT_1208	brown
BT_1209	salmon
BT_1210	salmon
BT_1211	salmon
BT_1212	pink
BT_1213	pink
BT_1214	pink
BT_1215	pink
BT_1216	pink
BT_1217	pink
BT_1218	salmon
BT_1219	salmon
BT_1220	salmon
BT_1221	salmon
BT_1222	salmon
BT_1223	lightgreen
BT_1224	brown
BT_1225	black
BT_1226	brown
BT_1227	blue
BT_1228	greenyellow
BT_1229	blue
BT_1230	greenyellow
BT_1231	greenyellow
BT_1232	magenta
BT_1233	greenyellow
BT_1234	greenyellow
BT_1235	greenyellow
BT_1236	green
BT_1237	magenta
BT_1238	black
BT_1239	greenyellow
BT_1240	lightgreen
BT_1241	greenyellow
BT_1242	blue
BT_1243	blue
BT_1244	blue
BT_1246	turquoise
BT_1247	turquoise
BT_1248	brown
BT_1249	greenyellow
BT_1250	turquoise
BT_1251	turquoise
BT_1252	brown
BT_1253	brown
BT_1254	blue
BT_1255	greenyellow
BT_1256	turquoise
BT_1257	greenyellow
BT_1258	greenyellow
BT_1259	lightcyan
BT_1260	black
BT_1261	brown
BT_1262	greenyellow
BT_1263	greenyellow
BT_1264	blue
BT_1265	turquoise
BT_1266	turquoise
BT_1267	turquoise
BT_1268	turquoise
BT_1269	brown
BT_1270	blue
BT_1271	blue
BT_1272	magenta
BT_1273	black
BT_1274	black
BT_1275	black
BT_1276	black
BT_1277	cyan
BT_1278	magenta
BT_1279	turquoise
BT_1280	pink
BT_1281	pink
BT_1282	pink
BT_1283	pink
BT_1284	pink
BT_1285	turquoise
BT_1286	greenyellow
BT_1287	magenta
BT_1288	blue
BT_1289	brown
BT_1290	blue
BT_1291	blue
BT_1292	turquoise
BT_1293	blue
BT_1294	blue
BT_1295	brown
BT_1296	cyan
BT_1297	cyan
BT_1298	cyan
BT_1299	cyan
BT_1300	cyan
BT_1301	cyan
BT_1302	turquoise
BT_1303	turquoise
BT_1304	brown
BT_1305	brown
BT_1306	brown
BT_1307	blue
BT_1308	blue
BT_1309	magenta
BT_1310	greenyellow
BT_1311	greenyellow
BT_1312	turquoise
BT_1313	salmon
BT_1314	brown
BT_1315	magenta
BT_1316	greenyellow
BT_1317	greenyellow
BT_1318	turquoise
BT_1319	black
BT_1320	greenyellow
BT_1321	blue
BT_1322	greenyellow
BT_1323	greenyellow
BT_1324	lightcyan
BT_1325	black
BT_1326	brown
BT_1327	blue
BT_1328	salmon
BT_1329	salmon
BT_1330	lightcyan
BT_1331	lightcyan
BT_1332	brown
BT_1333	salmon
BT_1334	lightgreen
BT_1335	brown
BT_1336	greenyellow
BT_1337	magenta
BT_1338	orange
BT_1339	orange
BT_1340	orange
BT_1341	orange
BT_1342	orange
BT_1343	orange
BT_1344	orange
BT_1345	orange
BT_1346	orange
BT_1347	orange
BT_1348	orange
BT_1349	orange
BT_1350	orange
BT_1351	orange
BT_1352	orange
BT_1353	orange
BT_1354	orange
BT_1355	orange
BT_1356	orange
BT_1357	orange
BT_1358	orange
BT_1359	brown
BT_1360	brown
BT_1361	brown
BT_1362	brown
BT_1363	brown
BT_1364	brown
BT_1365	blue
BT_1366	turquoise
BT_1367	blue
BT_1368	blue
BT_1369	brown
BT_1370	blue
BT_1371	lightgreen
BT_1372	brown
BT_1373	salmon
BT_1374	blue
BT_1375	brown
BT_1376	blue
BT_1377	magenta
BT_1378	blue
BT_1379	blue
BT_1380	brown
BT_1381	blue
BT_1382	blue
BT_1383	salmon
BT_1384	blue
BT_1385	magenta
BT_1386	blue
BT_1387	blue
BT_1388	blue
BT_1389	blue
BT_1390	greenyellow
BT_1391	salmon
BT_1392	lightcyan
BT_1393	lightgreen
BT_1394	turquoise
BT_1395	turquoise
BT_1396	turquoise
BT_1397	turquoise
BT_1398	turquoise
BT_1399	turquoise
BT_1400	turquoise
BT_1401	greenyellow
BT_1402	turquoise
BT_1403	brown
BT_1404	greenyellow
BT_1405	greenyellow
BT_1406	blue
BT_1407	turquoise
BT_1408	cyan
BT_1409	brown
BT_1410	brown
BT_1411	greenyellow
BT_1412	greenyellow
BT_1413	magenta
BT_1414	brown
BT_1415	brown
BT_1416	turquoise
BT_1417	turquoise
BT_1418	turquoise
BT_1419	turquoise
BT_1420	turquoise
BT_1421	magenta
BT_1422	greenyellow
BT_1423	greenyellow
BT_1424	blue
BT_1425	greenyellow
BT_1426	greenyellow
BT_1427	turquoise
BT_1428	magenta
BT_1429	magenta
BT_1430	greenyellow
BT_1431	magenta
BT_1432	lightgreen
BT_1433	lightgreen
BT_1434	turquoise
BT_1435	salmon
BT_1436	salmon
BT_1437	greenyellow
BT_1438	blue
BT_1439	salmon
BT_1440	lightcyan
BT_1441	greenyellow
BT_1442	black
BT_1443	black
BT_1444	black
BT_1445	black
BT_1446	black
BT_1447	lightgreen
BT_1448	salmon
BT_1449	salmon
BT_1450	salmon
BT_1451	lightcyan
BT_1452	lightcyan
BT_1453	salmon
BT_1454	greenyellow
BT_1455	greenyellow
BT_1456	brown
BT_1457	brown
BT_1458	brown
BT_1459	brown
BT_1460	turquoise
BT_1461	blue
BT_1462	brown
BT_1463	greenyellow
BT_1464	greenyellow
BT_1465	turquoise
BT_1466	turquoise
BT_1467	turquoise
BT_1468	turquoise
BT_1469	lightgreen
BT_1470	turquoise
BT_1471	salmon
BT_1472	blue
BT_1473	blue
BT_1474	blue
BT_1475	blue
BT_1476	blue
BT_1477	turquoise
BT_1478	brown
BT_1479	brown
BT_1480	lightgreen
BT_1481	turquoise
BT_1482	turquoise
BT_1483	turquoise
BT_1484	lightgreen
BT_1485	lightgreen
BT_1486	brown
BT_1487	brown
BT_1488	brown
BT_1489	brown
BT_1490	blue
BT_1491	blue
BT_1492	lightgreen
BT_1493	salmon
BT_1494	salmon
BT_1495	brown
BT_1496	brown
BT_1497	magenta
BT_1498	greenyellow
BT_1499	blue
BT_1500	greenyellow
BT_1501	blue
BT_1502	blue
BT_1503	brown
BT_1504	turquoise
BT_1505	blue
BT_1506	brown
BT_1507	blue
BT_1508	magenta
BT_1509	salmon
BT_1510	greenyellow
BT_1511	greenyellow
BT_1512	turquoise
BT_1513	brown
BT_1514	magenta
BT_1515	blue
BT_1516	turquoise
BT_1517	greenyellow
BT_1518	greenyellow
BT_1519	turquoise
BT_1520	brown
BT_1521	blue
BT_1522	brown
BT_1523	brown
BT_1524	brown
BT_1525	brown
BT_1526	brown
BT_1527	brown
BT_1528	brown
BT_1529	darkred
BT_1530	darkred
BT_1531	blue
BT_1532	darkred
BT_1533	darkred
BT_1534	darkred
BT_1535	darkred
BT_1536	darkred
BT_1537	salmon
BT_1538	magenta
BT_1539	lightgreen
BT_1540	lightgreen
BT_1541	lightgreen
BT_1542	salmon
BT_1543	brown
BT_1544	blue
BT_1545	blue
BT_1546	blue
BT_1547	blue
BT_1548	turquoise
BT_1549	green
BT_1550	turquoise
BT_1551	blue
BT_1552	blue
BT_1553	blue
BT_1554	lightgreen
BT_1555	turquoise
BT_1556	greenyellow
BT_1557	greenyellow
BT_1558	turquoise
BT_1559	turquoise
BT_1560	greenyellow
BT_1561	greenyellow
BT_1562	magenta
BT_1563	blue
BT_1564	blue
BT_1565	blue
BT_1566	magenta
BT_1567	magenta
BT_1568	turquoise
BT_1569	turquoise
BT_1570	turquoise
BT_1571	turquoise
BT_1572	turquoise
BT_1573	lightcyan
BT_1574	blue
BT_1575	salmon
BT_1576	salmon
BT_1577	salmon
BT_1578	salmon
BT_1579	brown
BT_1580	greenyellow
BT_1581	greenyellow
BT_1582	blue
BT_1583	greenyellow
BT_1584	blue
BT_1585	blue
BT_1586	blue
BT_1587	greenyellow
BT_1588	greenyellow
BT_1589	brown
BT_1590	turquoise
BT_1591	turquoise
BT_1592	blue
BT_1593	turquoise
BT_1594	turquoise
BT_1595	brown
BT_1596	turquoise
BT_1597	green
BT_1598	green
BT_1599	blue
BT_1600	blue
BT_1601	blue
BT_1602	turquoise
BT_1604	green
BT_1605	turquoise
BT_1606	green
BT_1607	green
BT_1608	black
BT_1609	magenta
BT_1610	greenyellow
BT_1611	magenta
BT_1612	blue
BT_1613	blue
BT_1614	blue
BT_1615	lightgreen
BT_1616	black
BT_1617	blue
BT_1618	turquoise
BT_1619	green
BT_1620	green
BT_1621	green
BT_1622	green
BT_1623	salmon
BT_1624	lightgreen
BT_1625	lightgreen
BT_1626	turquoise
BT_1627	black
BT_1628	cyan
BT_1629	green
BT_1630	turquoise
BT_1631	turquoise
BT_1632	turquoise
BT_1633	turquoise
BT_1634	lightgreen
BT_1635	pink
BT_1636	green
BT_1637	greenyellow
BT_1638	turquoise
BT_1639	turquoise
BT_1640	turquoise
BT_1641	greenyellow
BT_1642	turquoise
BT_1643	brown
BT_1644	brown
BT_1645	brown
BT_1646	brown
BT_1647	brown
BT_1648	brown
BT_1649	brown
BT_1650	brown
BT_1651	brown
BT_1652	brown
BT_1653	brown
BT_1654	brown
BT_1655	turquoise
BT_1656	brown
BT_1657	brown
BT_1658	salmon
BT_1659	salmon
BT_1660	salmon
BT_1661	greenyellow
BT_1662	brown
BT_1663	brown
BT_1664	brown
BT_1665	greenyellow
BT_1666	greenyellow
BT_1667	greenyellow
BT_1668	magenta
BT_1669	blue
BT_1670	blue
BT_1671	blue
BT_1672	blue
BT_1673	brown
BT_1674	blue
BT_1675	blue
BT_1676	brown
BT_1677	blue
BT_1678	brown
BT_1679	brown
BT_1680	brown
BT_1681	greenyellow
BT_1682	darkgreen
BT_1683	darkgreen
BT_1684	salmon
BT_1685	brown
BT_1686	cyan
BT_1687	cyan
BT_1688	cyan
BT_1689	cyan
BT_1690	lightgreen
BT_1691	blue
BT_1692	magenta
BT_1693	salmon
BT_1694	salmon
BT_1695	salmon
BT_1696	cyan
BT_1697	cyan
BT_1698	cyan
BT_1699	turquoise
BT_1700	lightgreen
BT_1701	greenyellow
BT_1702	turquoise
BT_1703	turquoise
BT_1704	turquoise
BT_1705	turquoise
BT_1706	magenta
BT_1707	greenyellow
BT_1708	turquoise
BT_1709	turquoise
BT_1710	greenyellow
BT_1711	turquoise
BT_1712	turquoise
BT_1713	turquoise
BT_1714	blue
BT_1715	turquoise
BT_1716	turquoise
BT_1717	turquoise
BT_1718	turquoise
BT_1719	brown
BT_1720	turquoise
BT_1721	turquoise
BT_1722	turquoise
BT_1723	brown
BT_1725	turquoise
BT_1726	blue
BT_1727	blue
BT_1728	blue
BT_1729	brown
BT_1730	blue
BT_1731	blue
BT_1732	blue
BT_1733	brown
BT_1734	greenyellow
BT_1735	brown
BT_1736	brown
BT_1737	magenta
BT_1738	blue
BT_1739	blue
BT_1740	magenta
BT_1741	greenyellow
BT_1742	green
BT_1743	turquoise
BT_1744	magenta
BT_1745	turquoise
BT_1746	blue
BT_1747	cyan
BT_1748	salmon
BT_1749	greenyellow
BT_1750	turquoise
BT_1751	brown
BT_1752	brown
BT_1753	turquoise
BT_1754	turquoise
BT_1755	brown
BT_1756	turquoise
BT_1757	blue
BT_1758	brown
BT_1759	brown
BT_1760	brown
BT_1761	brown
BT_1762	brown
BT_1763	brown
BT_1764	turquoise
BT_1765	blue
BT_1766	turquoise
BT_1767	lightgreen
BT_1768	black
BT_1769	black
BT_1770	turquoise
BT_1771	lightgreen
BT_1772	pink
BT_1773	lightgreen
BT_1774	turquoise
BT_1775	turquoise
BT_1776	turquoise
BT_1777	green
BT_1778	turquoise
BT_1779	turquoise
BT_1780	turquoise
BT_1781	turquoise
BT_1782	salmon
BT_1783	salmon
BT_1784	turquoise
BT_1785	turquoise
BT_1786	turquoise
BT_1787	turquoise
BT_1788	pink
BT_1789	blue
BT_1790	blue
BT_1791	turquoise
BT_1792	brown
BT_1793	greenyellow
BT_1794	darkred
BT_1795	brown
BT_1796	black
BT_1797	turquoise
BT_1798	brown
BT_1799	black
BT_1800	turquoise
BT_1801	turquoise
BT_1802	lightgreen
BT_1803	blue
BT_1804	cyan
BT_1805	cyan
BT_1806	cyan
BT_1807	lightgreen
BT_1808	lightgreen
BT_1809	green
BT_1810	turquoise
BT_1811	salmon
BT_1812	salmon
BT_1813	lightcyan
BT_1814	greenyellow
BT_1815	blue
BT_1816	turquoise
BT_1817	greenyellow
BT_1818	turquoise
BT_1819	greenyellow
BT_1820	salmon
BT_1821	salmon
BT_1822	salmon
BT_1823	lightgreen
BT_1824	cyan
BT_1825	cyan
BT_1826	pink
BT_1827	blue
BT_1828	greenyellow
BT_1829	brown
BT_1830	brown
BT_1831	greenyellow
BT_1832	blue
BT_1833	magenta
BT_1834	blue
BT_1835	brown
BT_1836	brown
BT_1837	blue
BT_1838	green
BT_1839	turquoise
BT_1840	blue
BT_1841	greenyellow
BT_1842	green
BT_1843	brown
BT_1844	blue
BT_1845	lightgreen
BT_1846	lightgreen
BT_1847	greenyellow
BT_1848	turquoise
BT_1849	blue
BT_1850	brown
BT_1851	brown
BT_1852	turquoise
BT_1853	brown
BT_1854	blue
BT_1855	blue
BT_1856	turquoise
BT_1857	blue
BT_1858	brown
BT_1859	brown
BT_1860	brown
BT_1861	brown
BT_1862	magenta
BT_1864	turquoise
BT_1865	turquoise
BT_1866	turquoise
BT_1867	blue
BT_1868	turquoise
BT_1871	blue
BT_1872	brown
BT_1873	lightgreen
BT_1874	lightgreen
BT_1875	turquoise
BT_1876	turquoise
BT_1877	blue
BT_1878	turquoise
BT_1879	greenyellow
BT_1880	black
BT_1881	cyan
BT_1882	cyan
BT_1883	blue
BT_1884	brown
BT_1885	black
BT_1886	black
BT_1887	brown
BT_1888	brown
BT_1889	blue
BT_1890	turquoise
BT_1894	turquoise
BT_1895	blue
BT_1896	blue
BT_1897	greenyellow
BT_1898	magenta
BT_1899	blue
BT_1900	turquoise
BT_1901	turquoise
BT_1902	turquoise
BT_1903	greenyellow
BT_1904	darkred
BT_1905	greenyellow
BT_1906	blue
BT_1907	magenta
BT_1908	salmon
BT_1909	blue
BT_1910	pink
BT_1911	salmon
BT_1912	brown
BT_1913	salmon
BT_1914	greenyellow
BT_1915	brown
BT_1916	brown
BT_1917	brown
BT_1918	green
BT_1919	turquoise
BT_1920	turquoise
BT_1921	blue
BT_1922	greenyellow
BT_1923	blue
BT_1924	salmon
BT_1925	turquoise
BT_1926	turquoise
BT_1927	turquoise
BT_1928	turquoise
BT_1929	turquoise
BT_1930	turquoise
BT_1931	turquoise
BT_1932	lightgreen
BT_1933	blue
BT_1934	brown
BT_1935	brown
BT_1936	blue
BT_1937	turquoise
BT_1938	blue
BT_1939	blue
BT_1940	turquoise
BT_1941	salmon
BT_1942	lightcyan
BT_1943	greenyellow
BT_1944	turquoise
BT_1945	turquoise
BT_1946	turquoise
BT_1947	greenyellow
BT_1948	turquoise
BT_1949	brown
BT_1950	brown
BT_1951	black
BT_1952	black
BT_1953	black
BT_1954	cyan
BT_1955	brown
BT_1956	black
BT_1957	green
BT_1958	turquoise
BT_1959	greenyellow
BT_1960	turquoise
BT_1961	salmon
BT_1962	turquoise
BT_1963	greenyellow
BT_1964	pink
BT_1965	pink
BT_1966	pink
BT_1967	pink
BT_1968	greenyellow
BT_1969	black
BT_1970	brown
BT_1971	lightcyan
BT_1972	lightgreen
BT_1973	lightgreen
BT_1974	lightgreen
BT_1975	magenta
BT_1976	greenyellow
BT_1977	turquoise
BT_1978	turquoise
BT_1979	brown
BT_1980	turquoise
BT_1981	turquoise
BT_1982	blue
BT_1983	blue
BT_1984	pink
BT_1985	turquoise
BT_1986	salmon
BT_1987	turquoise
BT_1988	turquoise
BT_1989	brown
BT_1990	greenyellow
BT_1991	turquoise
BT_1992	turquoise
BT_1993	turquoise
BT_1994	greenyellow
BT_1995	greenyellow
BT_1997	royalblue
BT_1998	black
BT_1999	black
BT_2000	pink
BT_2001	brown
BT_2002	turquoise
BT_2003	brown
BT_2004	black
BT_2005	black
BT_2006	brown
BT_2007	black
BT_2008	brown
BT_2009	brown
BT_2010	black
BT_2011	brown
BT_2012	greenyellow
BT_2013	blue
BT_2014	blue
BT_2015	blue
[truncated: 2,764 more rows]

## Sheet: Cac
Locus Tag	Modules colors
CA_C0001	blue
CA_C0002	blue
CA_C0003	black
CA_C0004	blue
CA_C0005	green
CA_C0006	brown
CA_C0007	greenyellow
CA_C0008	blue
CA_C0009	blue
CA_C0010	brown
CA_C0011	brown
CA_C0012	brown
CA_C0013	blue
CA_C0014	brown
CA_C0015	brown
CA_C0016	brown
CA_C0017	brown
CA_C0018	brown
CA_C0019	green
CA_C0020	brown
CA_C0021	pink
CA_C0022	green
CA_C0023	brown
CA_C0024	blue
CA_C0025	blue
CA_C0026	blue
CA_C0027	blue
CA_C0028	blue
CA_C0029	blue
CA_C0030	blue
CA_C0031	blue
CA_C0032	green
CA_C0033	brown
CA_C0034	green
CA_C0035	brown
CA_C0036	greenyellow
CA_C0037	brown
CA_C0038	greenyellow
CA_C0039	brown
CA_C0040	green
CA_C0041	brown
CA_C0042	brown
CA_C0043	brown
CA_C0044	brown
CA_C0045	brown
CA_C0046	brown
CA_C0047	brown
CA_C0048	brown
CA_C0049	brown
CA_C0050	magenta
CA_C0051	brown
CA_C0052	green
CA_C0053	green
CA_C0055	brown
CA_C0056	magenta
CA_C0057	magenta
CA_C0058	magenta
CA_C0059	green
CA_C0060	green
CA_C0061	brown
CA_C0062	brown
CA_C0063	brown
CA_C0064	green
CA_C0065	green
CA_C0066	brown
CA_C0067	brown
CA_C0068	greenyellow
CA_C0069	green
CA_C0070	blue
CA_C0071	brown
CA_C0072	brown
CA_C0073	brown
CA_C0075	green
CA_C0076	brown
CA_C0077	blue
CA_C0078	magenta
CA_C0079	magenta
CA_C0080	pink
CA_C0081	blue
CA_C0082	green
CA_C0083	green
CA_C0084	brown
CA_C0085	green
CA_C0086	brown
CA_C0087	brown
CA_C0088	blue
CA_C0089	blue
CA_C0090	blue
CA_C0091	blue
CA_C0092	black
CA_C0093	brown
CA_C0094	brown
CA_C0095	greenyellow
CA_C0096	green
CA_C0097	brown
CA_C0098	brown
CA_C0099	brown
CA_C0100	brown
CA_C0101	brown
CA_C0102	green
CA_C0103	black
CA_C0104	brown
CA_C0105	green
CA_C0106	brown
CA_C0107	brown
CA_C0108	brown
CA_C0109	blue
CA_C0110	blue
CA_C0111	pink
CA_C0112	blue
CA_C0113	blue
CA_C0114	green
CA_C0115	green
CA_C0116	brown
CA_C0117	green
CA_C0118	brown
CA_C0119	brown
CA_C0120	brown
CA_C0121	brown
CA_C0122	brown
CA_C0123	magenta
CA_C0124	brown
CA_C0125	brown
CA_C0126	green
CA_C0127	green
CA_C0128	green
CA_C0129	green
CA_C0130	brown
CA_C0132	brown
CA_C0133	brown
CA_C0134	magenta
CA_C0135	brown
CA_C0138	brown
CA_C0139	brown
CA_C0140	brown
CA_C0141	brown
CA_C0142	brown
CA_C0143	brown
CA_C0144	brown
CA_C0145	brown
CA_C0146	green
CA_C0147	green
CA_C0148	brown
CA_C0149	green
CA_C0150	green
CA_C0151	pink
CA_C0152	blue
CA_C0153	pink
CA_C0154	brown
CA_C0155	brown
CA_C0156	brown
CA_C0157	brown
CA_C0158	greenyellow
CA_C0159	magenta
CA_C0160	green
CA_C0161	brown
CA_C0162	green
CA_C0164	brown
CA_C0165	brown
CA_C0166	brown
CA_C0167	brown
CA_C0168	brown
CA_C0169	brown
CA_C0170	brown
CA_C0171	brown
CA_C0172	magenta
CA_C0173	brown
CA_C0174	black
CA_C0175	brown
CA_C0176	brown
CA_C0177	brown
CA_C0178	brown
CA_C0179	brown
CA_C0180	brown
CA_C0181	brown
CA_C0182	brown
CA_C0183	brown
CA_C0184	brown
CA_C0185	brown
CA_C0186	blue
CA_C0187	brown
CA_C0188	brown
CA_C0189	green
CA_C0190	black
CA_C0191	magenta
CA_C0192	brown
CA_C0193	brown
CA_C0194	brown
CA_C0195	magenta
CA_C0196	brown
CA_C0197	brown
CA_C0198	brown
CA_C0200	magenta
CA_C0201	blue
CA_C0202	brown
CA_C0203	brown
CA_C0204	brown
CA_C0205	brown
CA_C0206	brown
CA_C0207	blue
CA_C0208	greenyellow
CA_C0209	brown
CA_C0210	brown
CA_C0211	brown
CA_C0212	magenta
CA_C0213	blue
CA_C0214	brown
CA_C0215	brown
CA_C0216	brown
CA_C0217	green
CA_C0219	blue
CA_C0220	green
CA_C0221	brown
CA_C0222	brown
CA_C0223	brown
CA_C0224	greenyellow
CA_C0225	greenyellow
CA_C0226	brown
CA_C0227	brown
CA_C0228	blue
CA_C0229	brown
CA_C0230	green
CA_C0231	blue
CA_C0232	brown
CA_C0233	blue
CA_C0234	brown
CA_C0235	magenta
CA_C0236	brown
CA_C0237	greenyellow
CA_C0238	brown
CA_C0239	brown
CA_C0240	green
CA_C0241	brown
CA_C0242	brown
CA_C0243	brown
CA_C0244	brown
CA_C0245	brown
CA_C0246	green
CA_C0247	green
CA_C0248	green
CA_C0249	brown
CA_C0250	brown
CA_C0251	magenta
CA_C0252	brown
CA_C0253	brown
CA_C0254	brown
CA_C0255	brown
CA_C0256	brown
CA_C0257	brown
CA_C0258	brown
CA_C0259	brown
CA_C0260	brown
CA_C0261	brown
CA_C0262	brown
CA_C0263	brown
CA_C0264	brown
CA_C0265	brown
CA_C0266	brown
CA_C0267	brown
CA_C0268	brown
CA_C0269	green
CA_C0270	blue
CA_C0271	green
CA_C0272	pink
CA_C0273	brown
CA_C0274	brown
CA_C0275	green
CA_C0276	green
CA_C0277	brown
CA_C0278	brown
CA_C0279	green
CA_C0280	black
CA_C0281	blue
CA_C0282	brown
CA_C0283	brown
CA_C0284	brown
CA_C0285	brown
CA_C0286	brown
CA_C0287	brown
CA_C0288	brown
CA_C0289	brown
CA_C0290	greenyellow
CA_C0291	greenyellow
CA_C0292	blue
CA_C0293	brown
CA_C0294	green
CA_C0295	brown
CA_C0296	green
CA_C0297	greenyellow
CA_C0298	green
CA_C0299	green
CA_C0300	blue
CA_C0301	brown
CA_C0302	green
CA_C0303	green
CA_C0304	brown
CA_C0305	brown
CA_C0306	brown
CA_C0307	brown
CA_C0308	green
CA_C0309	blue
CA_C0310	green
CA_C0311	greenyellow
CA_C0312	blue
CA_C0313	blue
CA_C0314	magenta
CA_C0315	black
CA_C0316	brown
CA_C0317	brown
CA_C0318	brown
CA_C0319	brown
CA_C0320	brown
CA_C0321	brown
CA_C0322	blue
CA_C0323	brown
CA_C0324	blue
CA_C0325	green
CA_C0326	brown
CA_C0327	green
CA_C0328	brown
CA_C0329	brown
CA_C0330	green
CA_C0331	green
CA_C0332	brown
CA_C0333	brown
CA_C0334	green
CA_C0335	brown
CA_C0336	blue
CA_C0337	green
CA_C0338	brown
CA_C0339	brown
CA_C0341	brown
CA_C0342	brown
CA_C0343	brown
CA_C0344	brown
CA_C0345	brown
CA_C0346	brown
CA_C0347	brown
CA_C0348	brown
CA_C0349	blue
CA_C0350	blue
CA_C0351	black
CA_C0352	blue
CA_C0353	brown
CA_C0354	brown
CA_C0355	brown
CA_C0356	brown
CA_C0357	brown
CA_C0358	brown
CA_C0359	brown
CA_C0360	greenyellow
CA_C0361	brown
CA_C0362	brown
CA_C0363	brown
CA_C0365	brown
CA_C0366	brown
CA_C0367	brown
CA_C0368	brown
CA_C0369	brown
CA_C0370	brown
CA_C0371	brown
CA_C0372	brown
CA_C0373	brown
CA_C0374	blue
CA_C0375	brown
CA_C0376	brown
CA_C0377	brown
CA_C0378	brown
CA_C0379	brown
CA_C0380	brown
CA_C0381	green
CA_C0382	greenyellow
CA_C0383	green
CA_C0384	green
CA_C0385	brown
CA_C0386	brown
CA_C0387	magenta
CA_C0388	brown
CA_C0389	brown
CA_C0390	brown
CA_C0391	brown
CA_C0392	green
CA_C0393	brown
CA_C0394	brown
CA_C0395	brown
CA_C0396	brown
CA_C0397	magenta
CA_C0398	green
CA_C0399	brown
CA_C0400	green
CA_C0401	magenta
CA_C0402	brown
CA_C0403	greenyellow
CA_C0404	brown
CA_C0405	greenyellow
CA_C0406	greenyellow
CA_C0407	brown
CA_C0408	brown
CA_C0409	magenta
CA_C0410	green
CA_C0411	pink
CA_C0412	blue
CA_C0413	green
CA_C0414	greenyellow
CA_C0415	brown
CA_C0416	blue
CA_C0417	green
CA_C0418	green
CA_C0419	brown
CA_C0420	magenta
CA_C0421	green
CA_C0422	brown
CA_C0423	brown
CA_C0424	brown
CA_C0425	brown
CA_C0426	brown
CA_C0427	brown
CA_C0428	brown
CA_C0429	brown
CA_C0430	brown
CA_C0431	brown
CA_C0432	brown
CA_C0433	green
CA_C0434	blue
CA_C0435	brown
CA_C0436	green
CA_C0437	pink
CA_C0438	green
CA_C0439	green
CA_C0440	green
CA_C0441	brown
CA_C0442	brown
CA_C0443	brown
CA_C0444	brown
CA_C0445	brown
CA_C0446	brown
CA_C0447	green
CA_C0448	brown
CA_C0449	brown
CA_C0450	brown
CA_C0451	greenyellow
CA_C0453	brown
CA_C0454	pink
CA_C0455	brown
CA_C0456	brown
CA_C0457	green
CA_C0458	brown
CA_C0459	brown
CA_C0460	pink
CA_C0461	blue
CA_C0462	blue
CA_C0463	brown
CA_C0464	brown
CA_C0465	green
CA_C0466	greenyellow
CA_C0467	greenyellow
CA_C0468	greenyellow
CA_C0469	brown
CA_C0470	brown
CA_C0471	brown
CA_C0472	brown
CA_C0473	brown
CA_C0474	brown
CA_C0475	brown
CA_C0476	brown
CA_C0477	brown
CA_C0478	green
CA_C0479	blue
CA_C0480	greenyellow
CA_C0481	green
CA_C0482	green
CA_C0483	blue
CA_C0484	brown
CA_C0485	brown
CA_C0486	green
CA_C0487	magenta
CA_C0488	blue
CA_C0489	blue
CA_C0490	blue
CA_C0491	blue
CA_C0492	pink
CA_C0493	green
CA_C0494	blue
CA_C0495	blue
CA_C0496	greenyellow
CA_C0497	brown
CA_C0498	pink
CA_C0499	brown
CA_C0500	brown
CA_C0501	brown
CA_C0502	brown
CA_C0503	brown
CA_C0504	blue
CA_C0505	brown
CA_C0506	brown
CA_C0507	blue
CA_C0508	greenyellow
CA_C0509	blue
CA_C0510	brown
CA_C0511	brown
CA_C0512	brown
CA_C0513	brown
CA_C0514	greenyellow
CA_C0515	blue
CA_C0516	greenyellow
CA_C0517	brown
CA_C0518	blue
CA_C0519	brown
CA_C0521	blue
CA_C0522	green
CA_C0523	brown
CA_C0524	brown
CA_C0525	brown
CA_C0526	brown
CA_C0527	brown
CA_C0528	greenyellow
CA_C0529	brown
CA_C0530	brown
CA_C0531	brown
CA_C0532	brown
CA_C0533	brown
CA_C0534	brown
CA_C0535	brown
CA_C0536	brown
CA_C0537	green
CA_C0538	brown
CA_C0539	brown
CA_C0540	greenyellow
CA_C0541	magenta
CA_C0542	brown
CA_C0543	brown
CA_C0544	brown
CA_C0545	green
CA_C0546	magenta
CA_C0547	green
CA_C0548	green
CA_C0549	green
CA_C0550	black
CA_C0551	brown
CA_C0552	blue
CA_C0553	green
CA_C0554	brown
CA_C0555	brown
CA_C0556	green
CA_C0557	brown
CA_C0558	green
CA_C0559	green
CA_C0560	brown
CA_C0561	brown
CA_C0562	brown
CA_C0563	magenta
CA_C0564	brown
CA_C0565	brown
CA_C0566	brown
CA_C0567	brown
CA_C0568	blue
CA_C0569	blue
CA_C0570	brown
CA_C0571	green
CA_C0572	brown
CA_C0573	brown
CA_C0574	magenta
CA_C0577	brown
CA_C0578	brown
CA_C0579	brown
CA_C0580	brown
CA_C0581	brown
CA_C0582	brown
CA_C0583	brown
CA_C0584	green
CA_C0585	brown
CA_C0586	brown
CA_C0587	brown
CA_C0588	brown
CA_C0589	blue
CA_C0590	brown
CA_C0591	green
CA_C0592	brown
CA_C0593	brown
CA_C0594	brown
CA_C0595	green
CA_C0596	brown
CA_C0597	brown
CA_C0598	brown
CA_C0599	brown
CA_C0600	brown
CA_C0601	brown
CA_C0602	brown
CA_C0603	greenyellow
CA_C0604	blue
CA_C0605	brown
CA_C0606	green
CA_C0607	brown
CA_C0608	brown
CA_C0609	brown
CA_C0610	blue
CA_C0611	blue
CA_C0612	blue
CA_C0613	blue
CA_C0614	blue
CA_C0616	blue
CA_C0617	blue
CA_C0618	black
CA_C0619	blue
CA_C0620	greenyellow
CA_C0621	brown
CA_C0622	brown
CA_C0623	blue
CA_C0625	brown
CA_C0626	green
CA_C0627	green
CA_C0628	brown
CA_C0629	green
CA_C0630	pink
CA_C0631	greenyellow
CA_C0632	blue
CA_C0633	green
CA_C0634	magenta
CA_C0635	blue
CA_C0636	blue
CA_C0637	green
CA_C0638	brown
CA_C0639	blue
CA_C0640	blue
CA_C0641	green
CA_C0642	green
CA_C0643	brown
CA_C0644	brown
CA_C0645	brown
CA_C0646	brown
CA_C0647	green
CA_C0648	green
CA_C0649	blue
CA_C0650	blue
CA_C0651	pink
CA_C0652	blue
CA_C0653	blue
CA_C0654	blue
CA_C0655	blue
CA_C0658	blue
CA_C0659	blue
CA_C0660	green
CA_C0661	pink
CA_C0662	blue
CA_C0663	blue
CA_C0664	blue
CA_C0665	blue
CA_C0666	blue
CA_C0667	pink
CA_C0668	green
CA_C0669	magenta
CA_C0670	blue
CA_C0671	brown
CA_C0672	greenyellow
CA_C0673	greenyellow
CA_C0674	brown
CA_C0675	blue
CA_C0676	blue
CA_C0677	blue
CA_C0678	blue
CA_C0679	blue
CA_C0680	blue
CA_C0681	green
CA_C0682	blue
CA_C0685	blue
CA_C0686	pink
CA_C0687	green
CA_C0688	blue
CA_C0689	blue
CA_C0690	greenyellow
CA_C0691	brown
CA_C0692	brown
CA_C0693	brown
CA_C0694	brown
CA_C0695	brown
CA_C0696	brown
CA_C0697	brown
CA_C0698	blue
CA_C0699	brown
CA_C0700	green
CA_C0701	pink
CA_C0702	blue
CA_C0703	greenyellow
CA_C0704	green
CA_C0705	green
CA_C0706	brown
CA_C0707	brown
CA_C0708	green
CA_C0709	green
CA_C0710	green
CA_C0711	green
CA_C0712	green
CA_C0713	brown
CA_C0714	green
CA_C0715	greenyellow
CA_C0716	blue
CA_C0717	brown
CA_C0718	brown
CA_C0719	brown
CA_C0722	brown
CA_C0723	brown
CA_C0724	brown
CA_C0725	brown
CA_C0726	brown
CA_C0727	green
CA_C0728	brown
CA_C0729	brown
CA_C0730	green
CA_C0731	brown
CA_C0732	greenyellow
CA_C0733	brown
CA_C0734	greenyellow
CA_C0735	greenyellow
CA_C0736	green
CA_C0737	brown
CA_C0738	green
CA_C0739	green
CA_C0740	brown
CA_C0741	brown
CA_C0742	brown
CA_C0743	brown
CA_C0744	blue
CA_C0745	brown
CA_C0746	brown
CA_C0747	brown
CA_C0748	greenyellow
CA_C0749	brown
CA_C0750	green
CA_C0751	brown
CA_C0752	greenyellow
CA_C0753	brown
CA_C0754	brown
CA_C0755	green
CA_C0756	green
CA_C0757	brown
CA_C0758	brown
CA_C0759	brown
CA_C0760	magenta
CA_C0761	green
CA_C0762	brown
CA_C0763	green
CA_C0764	green
CA_C0765	blue
CA_C0766	green
CA_C0767	green
CA_C0768	blue
CA_C0769	brown
CA_C0770	brown
CA_C0771	brown
CA_C0772	green
CA_C0773	green
CA_C0774	brown
CA_C0775	green
CA_C0776	brown
CA_C0777	green
CA_C0778	brown
CA_C0779	green
CA_C0780	brown
CA_C0781	greenyellow
CA_C0782	green
CA_C0783	blue
CA_C0784	blue
CA_C0785	brown
CA_C0786	brown
CA_C0787	blue
CA_C0788	brown
CA_C0789	brown
CA_C0790	brown
CA_C0791	brown
CA_C0792	brown
CA_C0793	brown
CA_C0794	brown
CA_C0795	brown
CA_C0796	brown
CA_C0797	brown
CA_C0798	brown
CA_C0799	greenyellow
CA_C0800	blue
CA_C0801	brown
CA_C0802	greenyellow
CA_C0803	blue
CA_C0804	brown
CA_C0805	brown
CA_C0807	blue
CA_C0808	brown
CA_C0809	brown
CA_C0810	brown
CA_C0811	brown
CA_C0812	brown
CA_C0813	brown
CA_C0814	blue
CA_C0815	pink
CA_C0816	blue
CA_C0817	green
CA_C0818	brown
CA_C0819	blue
CA_C0820	brown
CA_C0821	blue
CA_C0822	blue
CA_C0823	brown
CA_C0824	black
CA_C0825	green
CA_C0826	green
CA_C0827	green
CA_C0828	brown
CA_C0829	brown
CA_C0830	green
CA_C0831	brown
CA_C0832	green
CA_C0833	green
CA_C0834	brown
CA_C0835	brown
CA_C0836	green
CA_C0837	blue
CA_C0838	blue
CA_C0839	blue
CA_C0840	greenyellow
CA_C0841	brown
CA_C0842	blue
CA_C0843	green
CA_C0844	blue
CA_C0845	green
CA_C0846	green
CA_C0847	pink
CA_C0848	blue
CA_C0849	blue
CA_C0850	brown
CA_C0851	brown
CA_C0852	brown
CA_C0853	blue
CA_C0854	brown
CA_C0855	brown
CA_C0856	brown
CA_C0857	brown
CA_C0858	green
CA_C0859	green
CA_C0860	brown
CA_C0861	green
CA_C0862	green
CA_C0863	green
CA_C0864	greenyellow
CA_C0865	greenyellow
CA_C0866	green
CA_C0867	brown
CA_C0868	brown
CA_C0869	brown
CA_C0870	brown
CA_C0871	brown
CA_C0872	pink
CA_C0873	green
CA_C0874	brown
CA_C0875	green
CA_C0876	green
CA_C0877	brown
CA_C0878	magenta
CA_C0879	green
CA_C0880	green
CA_C0881	blue
CA_C0882	blue
CA_C0883	blue
CA_C0884	blue
CA_C0885	blue
CA_C0886	brown
CA_C0887	brown
CA_C0888	pink
CA_C0889	green
CA_C0890	green
CA_C0891	blue
CA_C0892	blue
CA_C0893	blue
CA_C0894	blue
CA_C0895	brown
CA_C0896	green
CA_C0897	black
CA_C0898	blue
CA_C0899	green
CA_C0900	green
CA_C0901	green
CA_C0902	blue
CA_C0903	blue
CA_C0904	greenyellow
CA_C0905	brown
CA_C0906	green
CA_C0907	green
CA_C0908	green
CA_C0909	greenyellow
CA_C0910	brown
CA_C0911	brown
CA_C0912	brown
CA_C0913	brown
CA_C0914	brown
CA_C0915	brown
CA_C0916	brown
CA_C0917	brown
CA_C0918	brown
CA_C0919	brown
CA_C0920	green
CA_C0921	brown
CA_C0922	brown
CA_C0923	brown
CA_C0924	brown
CA_C0925	brown
CA_C0926	brown
CA_C0927	brown
CA_C0928	brown
CA_C0929	green
CA_C0930	green
CA_C0931	brown
CA_C0932	blue
CA_C0933	brown
CA_C0934	greenyellow
CA_C0935	brown
CA_C0936	brown
CA_C0937	brown
CA_C0938	magenta
CA_C0939	black
CA_C0940	magenta
CA_C0941	magenta
CA_C0942	magenta
CA_C0943	green
CA_C0944	green
CA_C0945	green
CA_C0946	blue
CA_C0947	green
CA_C0948	blue
CA_C0949	blue
CA_C0950	blue
CA_C0951	blue
CA_C0952	blue
CA_C0953	blue
CA_C0954	blue
CA_C0955	brown
CA_C0956	blue
CA_C0957	blue
CA_C0958	blue
CA_C0959	greenyellow
CA_C0960	magenta
CA_C0961	blue
CA_C0962	blue
CA_C0963	blue
CA_C0964	brown
CA_C0965	blue
CA_C0966	pink
CA_C0967	blue
CA_C0968	green
CA_C0969	blue
CA_C0970	brown
CA_C0971	brown
CA_C0972	green
CA_C0973	brown
CA_C0974	brown
CA_C0975	brown
CA_C0976	blue
CA_C0977	blue
CA_C0978	blue
CA_C0979	green
CA_C0980	blue
CA_C0981	blue
CA_C0982	blue
CA_C0983	green
CA_C0984	blue
CA_C0985	green
CA_C0986	blue
CA_C0987	blue
CA_C0988	blue
CA_C0989	blue
CA_C0990	blue
CA_C0991	blue
CA_C0992	blue
CA_C0993	blue
CA_C0994	green
CA_C0995	green
CA_C0996	blue
CA_C0997	blue
CA_C0998	blue
CA_C0999	blue
CA_C1000	green
CA_C1001	green
CA_C1002	brown
CA_C1003	greenyellow
CA_C1004	brown
CA_C1005	magenta
CA_C1006	black
CA_C1007	black
CA_C1008	magenta
CA_C1009	green
CA_C1010	green
CA_C1011	brown
CA_C1012	brown
CA_C1013	greenyellow
CA_C1014	blue
CA_C1015	blue
CA_C1016	blue
CA_C1017	brown
CA_C1018	brown
CA_C1019	green
CA_C1020	brown
CA_C1021	brown
CA_C1022	blue
CA_C1023	green
CA_C1024	green
CA_C1025	magenta
CA_C1026	pink
CA_C1027	green
CA_C1028	green
CA_C1029	green
CA_C1030	green
CA_C1031	brown
CA_C1032	green
CA_C1033	green
CA_C1034	blue
CA_C1035	green
CA_C1036	blue
CA_C1037	green
CA_C1038	blue
CA_C1039	green
CA_C1040	brown
CA_C1041	brown
CA_C1042	blue
CA_C1043	blue
CA_C1044	brown
CA_C1045	brown
CA_C1046	brown
CA_C1047	brown
CA_C1048	blue
CA_C1049	green
CA_C1050	brown
CA_C1051	blue
CA_C1052	blue
CA_C1053	pink
CA_C1054	green
CA_C1055	green
CA_C1057	brown
CA_C1058	brown
CA_C1060	brown
CA_C1061	magenta
CA_C1062	magenta
CA_C1063	pink
CA_C1064	blue
CA_C1065	green
CA_C1066	brown
CA_C1067	greenyellow
CA_C1068	brown
CA_C1070	brown
CA_C1071	brown
CA_C1072	blue
CA_C1073	black
CA_C1074	blue
CA_C1075	brown
CA_C1076	black
CA_C1077	green
CA_C1078	brown
CA_C1079	brown
CA_C1080	brown
CA_C1081	brown
CA_C1082	blue
CA_C1083	brown
CA_C1084	brown
CA_C1085	brown
CA_C1086	brown
CA_C1088	blue
CA_C1089	blue
CA_C1090	blue
CA_C1091	blue
CA_C1092	green
CA_C1093	brown
CA_C1094	greenyellow
CA_C1095	brown
CA_C1096	greenyellow
CA_C1097	blue
CA_C1098	pink
CA_C1099	blue
CA_C1100	blue
CA_C1102	blue
CA_C1103	blue
CA_C1104	magenta
CA_C1105	magenta
CA_C1106	green
CA_C1107	green
CA_C1108	brown
CA_C1109	magenta
CA_C1110	brown
CA_C1111	green
CA_C1112	brown
CA_C1113	brown
CA_C1114	brown
CA_C1115	magenta
CA_C1116	magenta
CA_C1117	green
CA_C1118	magenta
CA_C1119	brown
CA_C1120	brown
CA_C1121	green
CA_C1123	green
CA_C1124	brown
CA_C1125	green
CA_C1126	green
CA_C1127	green
CA_C1128	black
CA_C1129	green
CA_C1130	magenta
CA_C1131	green
CA_C1132	brown
CA_C1133	brown
CA_C1134	brown
CA_C1136	brown
CA_C1137	brown
CA_C1138	green
CA_C1139	brown
CA_C1140	brown
CA_C1141	brown
CA_C1142	brown
CA_C1143	brown
CA_C1146	green
CA_C1147	green
CA_C1148	brown
CA_C1149	brown
CA_C1150	brown
CA_C1151	brown
CA_C1152	brown
CA_C1153	green
CA_C1154	brown
CA_C1155	brown
CA_C1156	brown
CA_C1157	brown
CA_C1158	brown
CA_C1159	greenyellow
CA_C1160	green
CA_C1161	brown
CA_C1162	brown
CA_C1163	brown
CA_C1164	brown
CA_C1165	brown
CA_C1166	brown
CA_C1167	brown
CA_C1168	brown
CA_C1169	green
CA_C1170	magenta
CA_C1171	blue
CA_C1172	green
CA_C1173	green
CA_C1174	green
CA_C1175	green
CA_C1176	brown
CA_C1177	brown
CA_C1178	brown
CA_C1179	brown
CA_C1180	brown
CA_C1181	green
CA_C1182	brown
CA_C1183	brown
CA_C1185	green
CA_C1186	blue
CA_C1187	green
CA_C1188	blue
CA_C1189	brown
CA_C1190	brown
CA_C1191	brown
CA_C1192	brown
CA_C1193	brown
CA_C1194	brown
CA_C1195	greenyellow
CA_C1196	green
CA_C1197	brown
CA_C1198	brown
CA_C1199	brown
CA_C1200	brown
CA_C1201	brown
CA_C1202	green
CA_C1203	brown
CA_C1204	green
CA_C1205	green
CA_C1206	brown
CA_C1207	green
CA_C1208	brown
CA_C1209	brown
CA_C1210	brown
CA_C1211	brown
CA_C1212	green
CA_C1213	green
CA_C1214	blue
CA_C1216	brown
CA_C1217	brown
CA_C1218	green
CA_C1219	green
CA_C1220	brown
CA_C1221	green
CA_C1222	brown
CA_C1223	brown
CA_C1224	brown
CA_C1225	magenta
CA_C1226	magenta
CA_C1227	magenta
CA_C1228	brown
CA_C1230	green
CA_C1231	blue
CA_C1232	brown
CA_C1233	brown
CA_C1234	blue
CA_C1235	pink
CA_C1236	blue
CA_C1237	blue
CA_C1238	green
CA_C1239	blue
CA_C1240	blue
CA_C1241	blue
CA_C1242	blue
CA_C1243	blue
CA_C1244	blue
CA_C1245	brown
CA_C1246	greenyellow
CA_C1247	brown
CA_C1248	brown
CA_C1249	blue
CA_C1251	blue
CA_C1252	brown
CA_C1253	brown
CA_C1254	greenyellow
CA_C1255	pink
CA_C1256	pink
CA_C1257	blue
CA_C1258	blue
CA_C1259	blue
CA_C1260	brown
CA_C1261	black
CA_C1262	black
CA_C1263	blue
CA_C1264	blue
CA_C1265	blue
CA_C1266	blue
CA_C1267	pink
CA_C1268	brown
CA_C1269	brown
CA_C1270	green
CA_C1273	blue
CA_C1274	blue
CA_C1275	brown
CA_C1276	brown
CA_C1277	brown
CA_C1278	blue
CA_C1279	blue
CA_C1280	blue
CA_C1281	blue
CA_C1282	brown
CA_C1283	brown
CA_C1284	blue
CA_C1285	blue
CA_C1286	blue
CA_C1287	green
CA_C1288	blue
CA_C1289	blue
CA_C1290	brown
CA_C1291	brown
CA_C1292	pink
CA_C1293	blue
CA_C1294	blue
CA_C1295	blue
CA_C1297	green
CA_C1298	blue
CA_C1299	pink
CA_C1300	pink
CA_C1301	green
CA_C1302	green
CA_C1303	green
CA_C1304	green
CA_C1305	pink
CA_C1306	blue
CA_C1307	blue
CA_C1308	pink
CA_C1309	blue
CA_C1312	blue
CA_C1313	blue
CA_C1314	green
CA_C1315	brown
CA_C1316	green
CA_C1317	black
CA_C1318	blue
CA_C1319	brown
CA_C1320	brown
CA_C1321	brown
CA_C1322	brown
CA_C1323	brown
CA_C1324	brown
CA_C1325	blue
CA_C1326	blue
CA_C1327	magenta
CA_C1329	blue
CA_C1330	green
CA_C1331	brown
CA_C1332	brown
CA_C1333	blue
CA_C1334	greenyellow
CA_C1335	brown
CA_C1336	blue
CA_C1337	green
CA_C1338	blue
CA_C1339	brown
CA_C1340	green
CA_C1341	brown
CA_C1342	brown
CA_C1343	brown
CA_C1344	brown
CA_C1345	brown
CA_C1346	brown
CA_C1347	brown
CA_C1348	brown
CA_C1349	brown
CA_C1351	brown
CA_C1352	brown
CA_C1353	blue
CA_C1354	blue
CA_C1355	blue
CA_C1356	blue
CA_C1357	pink
CA_C1358	brown
CA_C1359	brown
CA_C1360	brown
CA_C1361	brown
CA_C1362	brown
CA_C1363	blue
CA_C1364	magenta
CA_C1365	black
CA_C1366	black
CA_C1367	blue
CA_C1368	blue
CA_C1369	blue
CA_C1370	blue
CA_C1371	brown
CA_C1372	brown
CA_C1373	blue
CA_C1374	brown
CA_C1375	brown
CA_C1376	black
CA_C1377	brown
CA_C1378	black
CA_C1379	brown
CA_C1380	green
CA_C1381	blue
CA_C1382	blue
CA_C1383	brown
CA_C1384	brown
CA_C1385	black
CA_C1386	brown
CA_C1387	greenyellow
CA_C1388	brown
CA_C1389	brown
CA_C1390	blue
CA_C1391	blue
CA_C1392	brown
CA_C1393	blue
CA_C1394	black
CA_C1395	blue
CA_C1396	brown
CA_C1397	black
CA_C1398	black
CA_C1399	black
CA_C1400	black
CA_C1401	brown
CA_C1402	blue
CA_C1403	green
CA_C1404	green
CA_C1405	brown
CA_C1406	brown
CA_C1407	brown
CA_C1408	brown
CA_C1410	brown
CA_C1411	brown
CA_C1412	brown
CA_C1413	brown
CA_C1414	brown
CA_C1415	brown
CA_C1416	magenta
CA_C1417	magenta
CA_C1418	blue
CA_C1419	blue
CA_C1420	brown
CA_C1421	brown
CA_C1422	brown
CA_C1423	greenyellow
CA_C1424	magenta
CA_C1425	green
CA_C1426	brown
CA_C1427	brown
CA_C1428	green
CA_C1429	green
CA_C1430	brown
CA_C1431	brown
CA_C1432	blue
CA_C1433	brown
CA_C1434	blue
CA_C1435	brown
CA_C1436	greenyellow
CA_C1437	blue
CA_C1438	magenta
CA_C1439	magenta
CA_C1440	green
CA_C1441	brown
CA_C1443	green
CA_C1444	greenyellow
CA_C1445	brown
CA_C1446	blue
CA_C1447	brown
CA_C1448	brown
CA_C1449	green
CA_C1450	green
CA_C1451	brown
CA_C1452	brown
CA_C1453	brown
CA_C1454	brown
CA_C1455	brown
CA_C1456	brown
CA_C1457	blue
CA_C1458	brown
CA_C1459	brown
CA_C1460	brown
CA_C1461	brown
CA_C1462	brown
CA_C1463	brown
CA_C1464	brown
CA_C1465	pink
CA_C1466	magenta
CA_C1467	green
CA_C1468	blue
CA_C1469	green
CA_C1470	green
CA_C1471	blue
CA_C1472	green
CA_C1473	brown
CA_C1474	brown
CA_C1475	brown
CA_C1476	brown
CA_C1477	brown
CA_C1478	brown
CA_C1479	blue
CA_C1480	black
CA_C1481	black
CA_C1482	magenta
CA_C1483	green
CA_C1484	green
CA_C1485	brown
CA_C1486	blue
CA_C1487	green
CA_C1488	blue
CA_C1489	blue
CA_C1490	green
CA_C1491	green
CA_C1492	brown
CA_C1495	greenyellow
CA_C1496	pink
CA_C1497	magenta
CA_C1498	brown
CA_C1499	green
CA_C1501	pink
CA_C1502	blue
CA_C1504	brown
CA_C1505	brown
CA_C1506	pink
CA_C1507	brown
CA_C1508	brown
CA_C1509	brown
CA_C1510	brown
CA_C1511	brown
CA_C1512	brown
CA_C1513	brown
CA_C1514	brown
CA_C1515	brown
CA_C1516	magenta
CA_C1517	brown
CA_C1518	brown
CA_C1519	brown
CA_C1520	brown
CA_C1521	brown
CA_C1522	brown
CA_C1523	green
CA_C1524	brown
CA_C1525	brown
CA_C1526	brown
CA_C1527	brown
CA_C1529	brown
CA_C1530	brown
CA_C1531	brown
CA_C1532	brown
CA_C1533	brown
CA_C1534	brown
CA_C1535	green
CA_C1536	blue
CA_C1537	brown
CA_C1538	black
CA_C1538a	green
CA_C1539	blue
CA_C1540	green
CA_C1541	green
CA_C1542	blue
CA_C1543	brown
CA_C1544	blue
CA_C1545	black
CA_C1546	green
CA_C1547	brown
CA_C1548	brown
CA_C1549	green
CA_C1550	blue
CA_C1551	green
CA_C1552	greenyellow
CA_C1553	blue
CA_C1554	brown
CA_C1555	magenta
CA_C1556	brown
CA_C1557	black
CA_C1558	greenyellow
CA_C1559	blue
CA_C1560	green
CA_C1561	brown
CA_C1562	greenyellow
CA_C1563	pink
CA_C1564	greenyellow
CA_C1565	greenyellow
CA_C1566	greenyellow
CA_C1567	green
CA_C1568	blue
CA_C1569	blue
CA_C1570	green
CA_C1571	green
CA_C1572	brown
CA_C1573	greenyellow
CA_C1574	greenyellow
CA_C1575	blue
CA_C1576	blue
CA_C1577	green
CA_C1578	green
CA_C1579	blue
CA_C1580	blue
CA_C1581	magenta
CA_C1582	green
CA_C1583	blue
CA_C1584	blue
CA_C1585	blue
CA_C1586	blue
CA_C1587	blue
CA_C1588	blue
CA_C1589	brown
CA_C1590	brown
CA_C1591	green
CA_C1592	brown
CA_C1593	blue
CA_C1594	pink
CA_C1595	green
CA_C1596	brown
CA_C1599	green
CA_C1600	brown
CA_C1601	green
CA_C1602	green
CA_C1603	green
CA_C1604	magenta
CA_C1605	magenta
CA_C1606	blue
CA_C1607	blue
CA_C1608	green
CA_C1609	blue
CA_C1610	blue
CA_C1613	blue
CA_C1614	blue
CA_C1615	blue
CA_C1616	brown
CA_C1617	blue
CA_C1618	green
CA_C1619	green
CA_C1620	blue
CA_C1621	green
CA_C1622	blue
CA_C1623	magenta
CA_C1624	green
CA_C1625	blue
CA_C1626	blue
CA_C1627	pink
CA_C1628	brown
CA_C1629	green
CA_C1630	pink
CA_C1631	blue
CA_C1632	black
CA_C1633	pink
CA_C1634	green
CA_C1635	green
CA_C1636	magenta
CA_C1637	magenta
CA_C1638	magenta
CA_C1641	green
CA_C1643	brown
CA_C1644	brown
CA_C1645	brown
CA_C1646	brown
CA_C1647	brown
CA_C1648	brown
CA_C1649	brown
CA_C1651	blue
CA_C1652	blue
CA_C1653	blue
CA_C1654	greenyellow
CA_C1655	brown
CA_C1656	green
CA_C1657	green
CA_C1658	green
CA_C1660	brown
CA_C1661	green
CA_C1662	green
CA_C1663	green
CA_C1664	pink
CA_C1665	brown
CA_C1666	blue
CA_C1667	blue
CA_C1668	blue
CA_C1669	brown
CA_C1670	brown
CA_C1671	brown
CA_C1672	brown
CA_C1673	brown
CA_C1674	brown
CA_C1675	green
CA_C1676	brown
CA_C1677	brown
CA_C1678	pink
CA_C1679	greenyellow
CA_C1680	blue
CA_C1681	blue
CA_C1682	blue
CA_C1683	brown
CA_C1684	blue
CA_C1685	blue
CA_C1686	blue
CA_C1687	blue
CA_C1688	brown
CA_C1689	pink
CA_C1690	green
CA_C1691	blue
CA_C1692	blue
CA_C1693	green
CA_C1694	blue
CA_C1695	blue
CA_C1696	blue
CA_C1697	blue
CA_C1698	blue
CA_C1699	blue
CA_C1700	blue
CA_C1701	brown
CA_C1702	brown
CA_C1705	brown
CA_C1706	magenta
CA_C1707	brown
CA_C1708	brown
CA_C1709	brown
CA_C1710	pink
CA_C1711	pink
CA_C1712	blue
CA_C1713	pink
CA_C1714	blue
CA_C1715	blue
CA_C1716	blue
CA_C1717	blue
CA_C1718	blue
CA_C1719	green
CA_C1720	blue
CA_C1721	pink
CA_C1722	blue
CA_C1723	blue
CA_C1724	black
CA_C1725	blue
CA_C1726	blue
CA_C1727	blue
CA_C1728	brown
CA_C1729	blue
CA_C1730	green
CA_C1731	blue
CA_C1732	blue
CA_C1733	blue
CA_C1734	blue
CA_C1735	pink
CA_C1736	pink
CA_C1737	blue
CA_C1738	blue
CA_C1739	blue
CA_C1740	green
CA_C1741	green
CA_C1742	blue
CA_C1743	blue
CA_C1745	blue
CA_C1746	blue
CA_C1747	blue
CA_C1748	green
CA_C1749	blue
CA_C1750	blue
CA_C1751	pink
CA_C1752	blue
CA_C1753	blue
CA_C1754	blue
CA_C1755	green
CA_C1756	green
CA_C1757	blue
CA_C1758	black
CA_C1759	blue
CA_C1760	blue
CA_C1761	blue
CA_C1762	blue
CA_C1763	green
CA_C1764	blue
CA_C1765	brown
CA_C1766	brown
CA_C1767	black
CA_C1768	blue
CA_C1770	brown
CA_C1771	brown
CA_C1772	blue
CA_C1773	brown
CA_C1774	brown
CA_C1775	blue
CA_C1776	black
CA_C1777	blue
CA_C1778	blue
CA_C1779	black
CA_C1780	brown
CA_C1781	brown
CA_C1782	brown
CA_C1783	blue
CA_C1784	blue
CA_C1785	blue
CA_C1786	blue
CA_C1787	blue
CA_C1788	blue
CA_C1789	blue
CA_C1790	blue
CA_C1791	blue
CA_C1793	blue
CA_C1794	blue
CA_C1795	blue
CA_C1796	green
CA_C1797	blue
CA_C1798	blue
CA_C1799	blue
CA_C1800	blue
CA_C1801	blue
CA_C1802	blue
CA_C1803	blue
CA_C1804	blue
CA_C1805	blue
CA_C1806	blue
CA_C1807	blue
CA_C1808	blue
CA_C1809	blue
CA_C1810	blue
CA_C1811	blue
CA_C1812	greenyellow
CA_C1813	blue
CA_C1814	blue
CA_C1815	green
CA_C1816	green
CA_C1817	blue
CA_C1818	pink
CA_C1819	blue
CA_C1820	blue
CA_C1821	blue
CA_C1822	blue
CA_C1823	green
CA_C1824	pink
CA_C1825	green
CA_C1826	green
CA_C1828	blue
CA_C1829	blue
CA_C1831	blue
CA_C1832	green
CA_C1833	green
CA_C1834	blue
CA_C1835	pink
CA_C1836	pink
CA_C1837	pink
CA_C1838	blue
CA_C1839	blue
CA_C1840	green
CA_C1841	brown
CA_C1842	green
CA_C1843	green
CA_C1844	brown
CA_C1845	green
CA_C1846	brown
CA_C1847	blue
CA_C1848	blue
CA_C1849	blue
CA_C1850	blue
CA_C1851	blue
CA_C1852	blue
CA_C1853	blue
CA_C1854	blue
CA_C1855	green
CA_C1856	green
CA_C1857	green
CA_C1858	green
CA_C1859	green
CA_C1860	greenyellow
CA_C1862	brown
CA_C1863	brown
CA_C1864	brown
CA_C1865	brown
CA_C1866	blue
CA_C1867	green
CA_C1868	magenta
CA_C1869	green
CA_C1870	brown
CA_C1871	brown
CA_C1872	brown
CA_C1873	blue
CA_C1874	blue
CA_C1875	brown
CA_C1876	brown
CA_C1877	brown
CA_C1878	brown
CA_C1879	brown
CA_C1880	brown
CA_C1881	brown
CA_C1882	brown
CA_C1883	brown
CA_C1884	brown
CA_C1885	brown
CA_C1886	brown
CA_C1887	brown
CA_C1888	brown
CA_C1889	brown
CA_C1890	brown
CA_C1892	brown
CA_C1893	brown
CA_C1894	brown
CA_C1895	brown
CA_C1896	brown
CA_C1897	brown
CA_C1898	brown
CA_C1899	brown
CA_C1900	green
CA_C1901	brown
CA_C1902	brown
CA_C1903	brown
CA_C1904	brown
CA_C1905	brown
CA_C1906	magenta
CA_C1907	brown
CA_C1908	brown
CA_C1909	green
CA_C1910	blue
CA_C1911	blue
CA_C1912	green
CA_C1913	brown
CA_C1914	green
CA_C1915	brown
CA_C1916	brown
CA_C1917	brown
CA_C1918	brown
CA_C1919	brown
CA_C1920	brown
CA_C1921	brown
CA_C1922	brown
CA_C1923	brown
CA_C1924	brown
CA_C1926	brown
CA_C1927	brown
CA_C1928	brown
CA_C1929	brown
CA_C1930	brown
CA_C1931	brown
CA_C1932	brown
CA_C1933	brown
CA_C1934	brown
CA_C1935	magenta
CA_C1936	brown
CA_C1937	brown
CA_C1938	brown
CA_C1939	brown
CA_C1940	brown
CA_C1941	brown
CA_C1942	brown
CA_C1943	green
CA_C1944	green
CA_C1945	brown
CA_C1946	magenta
CA_C1947	green
CA_C1949	brown
CA_C1950	green
CA_C1951	greenyellow
CA_C1952	blue
CA_C1953	green
CA_C1954	blue
CA_C1955	green
CA_C1956	brown
CA_C1958	green
CA_C1959	brown
CA_C1960	brown
CA_C1961	brown
CA_C1962	magenta
CA_C1963	brown
CA_C1964	magenta
CA_C1965	green
CA_C1966	brown
CA_C1968	green
CA_C1969	brown
CA_C1970	brown
CA_C1971	brown
CA_C1972	brown
CA_C1973	green
CA_C1974	brown
CA_C1975	brown
CA_C1976	green
CA_C1977	black
CA_C1978	magenta
CA_C1979	black
CA_C1980	black
CA_C1981	magenta
CA_C1982	blue
CA_C1983	green
CA_C1984	green
CA_C1985	blue
CA_C1986	black
CA_C1988	blue
CA_C1989	green
CA_C1990	black
CA_C1991	black
CA_C1992	green
CA_C1993	blue
CA_C1994	blue
CA_C1995	blue
CA_C1996	blue
CA_C1997	black
CA_C1998	black
CA_C1999	black
CA_C2000	black
CA_C2001	brown
CA_C2002	black
CA_C2003	brown
CA_C2004	blue
CA_C2005	blue
CA_C2006	blue
CA_C2007	black
CA_C2008	brown
CA_C2009	black
CA_C2010	black
CA_C2011	black
CA_C2012	black
CA_C2013	black
CA_C2014	black
CA_C2015	black
CA_C2016	black
CA_C2017	black
CA_C2018	black
CA_C2019	blue
CA_C2020	brown
CA_C2021	black
CA_C2022	blue
CA_C2025	blue
CA_C2026	blue
CA_C2027	pink
CA_C2028	brown
CA_C2029	brown
CA_C2030	brown
CA_C2031	green
CA_C2032	blue
CA_C2033	blue
CA_C2034	blue
CA_C2035	blue
CA_C2036	blue
CA_C2037	blue
CA_C2038	blue
CA_C2039	blue
CA_C2040	blue
CA_C2041	black
CA_C2042	black
CA_C2043	magenta
CA_C2044	brown
CA_C2045	brown
CA_C2046	brown
CA_C2047	brown
CA_C2048	brown
CA_C2049	black
CA_C2050	brown
CA_C2051	brown
CA_C2052	green
CA_C2053	magenta
CA_C2054	magenta
CA_C2055	green
CA_C2056	blue
CA_C2057	greenyellow
CA_C2058	green
CA_C2059	blue
CA_C2060	green
CA_C2061	blue
CA_C2062	blue
CA_C2063	green
CA_C2064	green
CA_C2065	blue
CA_C2066	blue
CA_C2067	blue
CA_C2068	blue
CA_C2069	blue
CA_C2070	blue
CA_C2071	blue
CA_C2072	blue
CA_C2073	blue
[truncated: 1,778 more rows]

## Sheet: Cje
Locus Tag	Modules colors
Cj0001	brown
Cj0002	grey60
Cj0003	lightcyan
Cj0004c	midnightblue
Cj0005c	grey60
Cj0006	green
Cj0007	turquoise
Cj0008	blue
Cj0009	turquoise
Cj0010c	turquoise
Cj0011c	blue
Cj0012c	green
Cj0013	turquoise
Cj0014c	brown
Cj0015c	brown
Cj0016	turquoise
Cj0017c	salmon
Cj0018c	red
Cj0019c	blue
Cj0020c	salmon
Cj0021c	turquoise
Cj0022c	brown
Cj0023	salmon
Cj0024	salmon
Cj0025c	green
Cj0026c	turquoise
Cj0027	lightgreen
Cj0028	green
Cj0029	salmon
Cj0030	green
Cj0031	turquoise
Cj0033	tan
Cj0034c	salmon
Cj0035c	brown
Cj0036	turquoise
Cj0037c	turquoise
Cj0038c	greenyellow
Cj0039c	cyan
Cj0040	greenyellow
Cj0041	blue
Cj0042	greenyellow
Cj0043	green
Cj0044c	green
Cj0045c	red
Cj0053c	darkred
Cj0054c	blue
Cj0055c	royalblue
Cj0057	brown
Cj0058	brown
Cj0059c	lightcyan
Cj0060c	blue
Cj0061c	turquoise
Cj0062c	green
Cj0063c	lightgreen
Cj0064c	darkred
Cj0065c	brown
Cj0066c	brown
Cj0067	black
Cj0068	red
Cj0069	turquoise
Cj0073c	turquoise
Cj0074c	turquoise
Cj0075c	darkgreen
Cj0076c	turquoise
Cj0077c	blue
Cj0078c	brown
Cj0079c	darkturquoise
Cj0080	grey60
Cj0081	salmon
Cj0082	salmon
Cj0085c	black
Cj0086c	salmon
Cj0087	turquoise
Cj0088	turquoise
Cj0089	turquoise
Cj0090	turquoise
Cj0091	brown
Cj0092	brown
Cj0093	blue
Cj0094	salmon
Cj0095	turquoise
Cj0096	salmon
Cj0097	royalblue
Cj0098	cyan
Cj0099	salmon
Cj0100	blue
Cj0101	green
Cj0102	brown
Cj0103	black
Cj0104	pink
Cj0105	salmon
Cj0106	salmon
Cj0107	lightcyan
Cj0108	salmon
Cj0109	salmon
Cj0110	salmon
Cj0111	cyan
Cj0112	salmon
Cj0113	darkgreen
Cj0114	blue
Cj0115	turquoise
Cj0116	darkturquoise
Cj0117	pink
Cj0118	salmon
Cj0119	lightcyan
Cj0120	pink
Cj0121	red
Cj0122	salmon
Cj0123c	red
Cj0124c	lightcyan
Cj0125c	brown
Cj0126c	greenyellow
Cj0127c	green
Cj0128c	midnightblue
Cj0129c	cyan
Cj0130	royalblue
Cj0131	blue
Cj0132	blue
Cj0133	pink
Cj0134	royalblue
Cj0135	black
Cj0136	turquoise
Cj0137	lightcyan
Cj0138	pink
Cj0139	black
Cj0140	black
Cj0141c	pink
Cj0142c	lightcyan
Cj0143c	salmon
Cj0144	darkgreen
Cj0145	brown
Cj0146c	darkred
Cj0147c	darkgreen
Cj0148c	pink
Cj0149c	turquoise
Cj0150c	green
Cj0151c	lightcyan
Cj0152c	tan
Cj0153c	brown
Cj0154c	turquoise
Cj0155c	salmon
Cj0156c	red
Cj0157c	red
Cj0158c	pink
Cj0159c	black
Cj0160c	tan
Cj0161c	lightyellow
Cj0162c	tan
Cj0163c	brown
Cj0164c	greenyellow
Cj0166	tan
Cj0167c	greenyellow
Cj0168c	red
Cj0169	blue
Cj0170	tan
Cj0172c	turquoise
Cj0173c	pink
Cj0174c	lightcyan
Cj0175c	turquoise
Cj0176c	midnightblue
Cj0177	turquoise
Cj0178	green
Cj0179	darkgreen
Cj0180	greenyellow
Cj0181	brown
Cj0182	lightcyan
Cj0183	salmon
Cj0184c	black
Cj0186c	pink
Cj0187c	red
Cj0188c	midnightblue
Cj0189c	black
Cj0190c	cyan
Cj0191c	salmon
Cj0192c	salmon
Cj0193c	lightgreen
Cj0194	brown
Cj0195	darkturquoise
Cj0196c	lightcyan
Cj0197c	salmon
Cj0198c	turquoise
Cj0199c	cyan
Cj0200c	brown
Cj0201c	brown
Cj0203	greenyellow
Cj0204	lightcyan
Cj0205	brown
Cj0206	lightcyan
Cj0207	salmon
Cj0208	red
Cj0224	salmon
Cj0225	pink
Cj0226	salmon
Cj0227	cyan
Cj0228c	royalblue
Cj0229	brown
Cj0230c	pink
Cj0231c	lightcyan
Cj0232c	pink
Cj0233c	grey60
Cj0234c	black
Cj0235c	tan
Cj0236c	midnightblue
Cj0237	green
Cj0238	darkgreen
Cj0239c	lightcyan
Cj0240c	blue
Cj0241c	lightcyan
Cj0243c	lightcyan
Cj0244	salmon
Cj0245	salmon
Cj0248	lightcyan
Cj0249	cyan
Cj0250c	green
Cj0251c	midnightblue
Cj0252	brown
Cj0253	greenyellow
Cj0254	lightcyan
Cj0255c	greenyellow
Cj0256	pink
Cj0257	cyan
Cj0258	black
Cj0259	lightcyan
Cj0260c	red
Cj0261c	brown
Cj0262c	black
Cj0263	blue
Cj0264c	brown
Cj0265c	brown
Cj0266c	red
Cj0267c	salmon
Cj0268c	red
Cj0269c	salmon
Cj0270	black
Cj0271	brown
Cj0272	greenyellow
Cj0273	darkturquoise
Cj0274	salmon
Cj0275	cyan
Cj0276	salmon
Cj0277	red
Cj0279	turquoise
Cj0280	brown
Cj0281c	cyan
Cj0282c	lightyellow
Cj0283c	turquoise
Cj0284c	blue
Cj0285c	turquoise
Cj0286c	salmon
Cj0287c	salmon
Cj0288c	blue
Cj0289c	salmon
Cj0293	lightyellow
Cj0294	red
Cj0295	greenyellow
Cj0296c	darkred
Cj0297c	darkred
Cj0298c	darkred
Cj0299	blue
Cj0300c	red
Cj0301c	red
Cj0302c	darkred
Cj0303c	darkred
Cj0304c	pink
Cj0305c	greenyellow
Cj0306c	tan
Cj0307	lightcyan
Cj0308c	brown
Cj0309c	red
Cj0310c	red
Cj0311	salmon
Cj0312	salmon
Cj0313	red
Cj0314	midnightblue
Cj0315	lightyellow
Cj0316	lightyellow
Cj0317	salmon
Cj0318	darkgreen
Cj0319	turquoise
Cj0320	royalblue
Cj0321	black
Cj0322	salmon
Cj0323	lightcyan
Cj0324	black
Cj0325	green
Cj0326	blue
Cj0327	darkred
Cj0328c	salmon
Cj0329c	cyan
Cj0330c	turquoise
Cj0331c	brown
Cj0332c	salmon
Cj0333c	brown
Cj0334	salmon
Cj0335	grey60
Cj0336c	green
Cj0337c	turquoise
Cj0338c	green
Cj0339	turquoise
Cj0340	royalblue
Cj0341c	brown
Cj0342c	blue
Cj0343c	lightcyan
Cj0344	salmon
Cj0345	midnightblue
Cj0346	midnightblue
Cj0347	blue
Cj0348	blue
Cj0349	midnightblue
Cj0350	brown
Cj0351	greenyellow
Cj0352	lightyellow
Cj0353c	black
Cj0354c	cyan
Cj0355c	black
Cj0356c	red
Cj0357c	turquoise
Cj0358	turquoise
Cj0360	blue
Cj0361	midnightblue
Cj0362	midnightblue
Cj0363c	lightcyan
Cj0364	grey60
Cj0365c	salmon
Cj0366c	lightcyan
Cj0367c	black
Cj0368c	brown
Cj0369c	green
Cj0370	blue
Cj0371	blue
Cj0372	brown
Cj0373	blue
Cj0374	red
Cj0375	pink
Cj0376	black
Cj0377	pink
Cj0378c	red
Cj0379c	lightcyan
Cj0380c	cyan
Cj0381c	midnightblue
Cj0382c	salmon
Cj0383c	darkred
Cj0384c	darkturquoise
Cj0385c	brown
Cj0386	blue
Cj0387	lightyellow
Cj0388	royalblue
Cj0389	turquoise
Cj0390	turquoise
Cj0391c	salmon
Cj0392c	darkred
Cj0393c	darkgreen
Cj0394c	turquoise
Cj0395c	lightyellow
Cj0396c	blue
Cj0397c	grey60
Cj0398	greenyellow
Cj0399	salmon
Cj0400	darkturquoise
Cj0401	lightcyan
Cj0402	tan
Cj0403	turquoise
Cj0404	blue
Cj0405	lightyellow
Cj0406c	lightgreen
Cj0407	lightgreen
Cj0408	turquoise
Cj0409	turquoise
Cj0410	turquoise
Cj0411	blue
Cj0412	turquoise
Cj0413	pink
Cj0414	greenyellow
Cj0415	salmon
Cj0416	brown
Cj0417	red
Cj0418c	royalblue
Cj0419	green
Cj0420	lightcyan
Cj0421c	red
Cj0422c	grey60
Cj0423	blue
Cj0424	lightgreen
Cj0425	darkgreen
Cj0426	brown
Cj0427	turquoise
Cj0428	tan
Cj0429c	blue
Cj0430	grey60
Cj0431	brown
Cj0432c	cyan
Cj0433c	cyan
Cj0434	royalblue
Cj0435	salmon
Cj0436	red
Cj0437	turquoise
Cj0438	turquoise
Cj0439	green
Cj0440c	cyan
Cj0441	black
Cj0442	salmon
Cj0443	lightyellow
Cj0447	brown
Cj0448c	brown
Cj0449c	turquoise
Cj0450c	black
Cj0451	green
Cj0452	royalblue
Cj0453	brown
Cj0454c	brown
Cj0456c	brown
Cj0457c	greenyellow
Cj0458c	green
Cj0459c	brown
Cj0460	royalblue
Cj0461c	red
Cj0462	tan
Cj0463	darkgreen
Cj0464	grey60
Cj0465c	royalblue
Cj0466	greenyellow
Cj0467	pink
Cj0468	pink
Cj0469	black
Cj0470	blue
Cj0471	darkturquoise
Cj0472	darkturquoise
Cj0473	darkturquoise
Cj0474	salmon
Cj0475	salmon
Cj0476	salmon
Cj0477	darkturquoise
Cj0478	salmon
Cj0479	black
Cj0480c	brown
Cj0481	salmon
Cj0485	green
Cj0486	brown
Cj0487	brown
Cj0488	brown
Cj0491	darkturquoise
Cj0492	darkturquoise
Cj0493	salmon
Cj0494	black
Cj0495	red
Cj0496	brown
Cj0497	red
Cj0498	tan
Cj0499	lightyellow
Cj0500	pink
Cj0503c	lightcyan
Cj0504c	lightcyan
Cj0505c	pink
Cj0506	lightyellow
Cj0507	tan
Cj0508	blue
Cj0509c	greenyellow
Cj0510c	brown
Cj0511	salmon
Cj0512	salmon
Cj0513	lightcyan
Cj0514	greenyellow
Cj0515	salmon
Cj0516	lightcyan
Cj0517	greenyellow
Cj0518	salmon
Cj0519	salmon
Cj0520	lightcyan
Cj0525c	red
Cj0526c	darkred
Cj0527c	turquoise
Cj0528c	darkred
Cj0529c	brown
Cj0530	grey60
Cj0531	turquoise
Cj0532	green
Cj0533	turquoise
Cj0534	turquoise
Cj0535	turquoise
Cj0536	turquoise
Cj0537	turquoise
Cj0538	darkgreen
Cj0539	brown
Cj0540	brown
Cj0541	greenyellow
Cj0542	pink
Cj0543	red
Cj0544	salmon
Cj0545	salmon
Cj0546	cyan
Cj0547	turquoise
Cj0548	turquoise
Cj0549	turquoise
Cj0550	black
Cj0551	turquoise
Cj0552	turquoise
Cj0553	turquoise
Cj0554	darkgreen
Cj0555	darkred
Cj0556	midnightblue
Cj0557c	blue
Cj0558c	brown
Cj0559	red
Cj0560	lightcyan
Cj0561c	lightgreen
Cj0562	turquoise
Cj0563	brown
Cj0564	blue
Cj0566	black
Cj0567	tan
Cj0570	green
Cj0571	darkgreen
Cj0572	lightgreen
Cj0573	turquoise
Cj0574	turquoise
Cj0575	turquoise
Cj0576	lightyellow
Cj0577c	royalblue
Cj0578c	royalblue
Cj0579c	brown
Cj0580c	green
Cj0581	lightgreen
Cj0582	lightgreen
Cj0583	pink
Cj0584	cyan
Cj0585	tan
Cj0586	cyan
Cj0587	lightcyan
Cj0588	black
Cj0589	midnightblue
Cj0590	greenyellow
Cj0591c	turquoise
Cj0592c	brown
Cj0593c	blue
Cj0594c	tan
Cj0595c	lightyellow
Cj0596	turquoise
Cj0597	turquoise
Cj0598	midnightblue
Cj0599	black
Cj0600	lightyellow
Cj0601c	lightcyan
Cj0602c	turquoise
Cj0603c	tan
Cj0604	brown
Cj0605	blue
Cj0606	turquoise
Cj0607	blue
Cj0608	turquoise
Cj0609c	lightgreen
Cj0610c	lightyellow
Cj0611c	turquoise
Cj0612c	turquoise
Cj0613	cyan
Cj0614	turquoise
Cj0615	green
Cj0616	green
Cj0619	turquoise
Cj0620	turquoise
Cj0621	red
Cj0622	lightcyan
Cj0623	turquoise
Cj0624	turquoise
Cj0625	blue
Cj0626	lightcyan
Cj0627	cyan
Cj0628	darkred
Cj0630c	brown
Cj0631c	lightyellow
Cj0632	salmon
Cj0633	lightyellow
Cj0634	pink
Cj0635	lightcyan
Cj0636	pink
Cj0637c	salmon
Cj0638c	lightcyan
Cj0639c	darkturquoise
Cj0640c	green
Cj0641	pink
Cj0642	lightyellow
Cj0643	salmon
Cj0644	black
Cj0645	cyan
Cj0646	lightcyan
Cj0647	lightcyan
Cj0648	midnightblue
Cj0649	red
Cj0650	pink
Cj0651	red
Cj0652	pink
Cj0653c	brown
Cj0659c	black
Cj0660c	tan
Cj0661c	midnightblue
Cj0662c	turquoise
Cj0663c	turquoise
Cj0664c	turquoise
Cj0665c	turquoise
Cj0667	lightgreen
Cj0668	lightgreen
Cj0669	tan
Cj0670	blue
Cj0671	turquoise
Cj0672	blue
Cj0677	pink
Cj0680c	darkgreen
Cj0681	brown
Cj0682	turquoise
Cj0683	greenyellow
Cj0684	grey60
Cj0685c	blue
Cj0686	brown
Cj0687c	royalblue
Cj0688	turquoise
Cj0689	turquoise
Cj0690c	turquoise
Cj0691	greenyellow
Cj0692c	brown
Cj0693c	brown
Cj0694	tan
Cj0695	black
Cj0696	darkturquoise
Cj0697	darkred
Cj0698	darkred
Cj0699c	green
Cj0700	lightgreen
Cj0701	cyan
Cj0702	salmon
Cj0703	black
Cj0704	cyan
Cj0705	pink
Cj0706	salmon
Cj0707	black
Cj0708	darkgreen
Cj0709	pink
Cj0710	salmon
Cj0711	red
Cj0712	salmon
Cj0713	midnightblue
Cj0714	cyan
Cj0715	turquoise
Cj0716	turquoise
Cj0717	turquoise
Cj0718	turquoise
Cj0719c	blue
Cj0720c	turquoise
Cj0721c	brown
Cj0722c	greenyellow
Cj0723c	black
Cj0724	blue
Cj0725c	blue
Cj0726c	green
Cj0727	brown
Cj0728	blue
Cj0729	green
Cj0730	brown
Cj0731	black
Cj0732	darkgreen
Cj0733	blue
Cj0734c	black
Cj0735	brown
Cj0736	grey60
Cj0747	turquoise
Cj0748	tan
Cj0753c	green
Cj0755	blue
Cj0757	salmon
Cj0758	salmon
Cj0759	salmon
Cj0760	green
Cj0761	red
Cj0762c	darkgreen
Cj0763c	brown
Cj0764c	brown
Cj0765c	turquoise
Cj0766c	brown
Cj0767c	lightcyan
Cj0768c	turquoise
Cj0769c	brown
Cj0770c	turquoise
Cj0771c	green
Cj0772c	turquoise
Cj0773c	blue
Cj0774c	brown
Cj0775c	turquoise
Cj0776c	blue
Cj0777	tan
Cj0778	lightgreen
Cj0779	lightcyan
Cj0780	green
Cj0781	turquoise
Cj0782	turquoise
Cj0783	turquoise
Cj0784	blue
Cj0785	lightgreen
Cj0786	black
Cj0787	brown
Cj0788	grey60
Cj0789	pink
Cj0790	brown
Cj0791c	turquoise
Cj0792	blue
Cj0793	brown
Cj0794	brown
Cj0795c	brown
Cj0796c	lightcyan
Cj0797c	brown
Cj0798c	red
Cj0799c	greenyellow
Cj0800c	brown
Cj0801	brown
Cj0802	black
Cj0803	green
Cj0804	red
Cj0805	darkturquoise
Cj0806	turquoise
Cj0807	darkturquoise
Cj0808c	grey60
Cj0809c	grey60
Cj0810	turquoise
Cj0811	salmon
Cj0812	lightcyan
Cj0813	midnightblue
Cj0817	lightcyan
Cj0818	brown
Cj0819	black
Cj0820c	greenyellow
Cj0821	lightgreen
Cj0822	blue
Cj0823	darkturquoise
Cj0824	turquoise
Cj0825	pink
Cj0826	red
Cj0827	green
Cj0828c	red
Cj0829c	brown
Cj0830	brown
Cj0831c	lightcyan
Cj0832c	lightyellow
Cj0833c	darkgreen
Cj0834c	green
Cj0835c	turquoise
Cj0836	brown
Cj0837c	greenyellow
Cj0838c	brown
Cj0839c	salmon
Cj0840c	brown
Cj0841c	brown
Cj0842	turquoise
Cj0843c	lightyellow
Cj0844c	pink
Cj0845c	blue
Cj0846	lightyellow
Cj0847	tan
Cj0848c	lightyellow
Cj0849c	tan
Cj0850c	brown
Cj0851c	brown
Cj0852c	brown
Cj0853c	brown
Cj0854c	lightgreen
Cj0855	lightcyan
Cj0856	lightcyan
Cj0857c	royalblue
Cj0858c	royalblue
Cj0859c	brown
Cj0860	turquoise
Cj0861c	grey60
Cj0862c	tan
Cj0863c	turquoise
Cj0864	brown
Cj0865	green
Cj0872	black
Cj0877c	pink
Cj0878	grey60
Cj0879c	grey60
Cj0880c	lightcyan
Cj0881c	lightyellow
Cj0882c	blue
Cj0883c	salmon
Cj0884	salmon
Cj0886c	green
Cj0887c	green
Cj0888c	green
Cj0889c	black
Cj0890c	pink
Cj0891c	lightyellow
Cj0892c	blue
Cj0893c	turquoise
Cj0894c	pink
Cj0895c	cyan
Cj0896c	salmon
Cj0897c	darkturquoise
Cj0898	darkgreen
Cj0899c	turquoise
Cj0900c	blue
Cj0901	brown
Cj0902	green
Cj0903c	turquoise
Cj0904c	pink
Cj0905c	lightyellow
Cj0906c	salmon
Cj0908	green
Cj0909	grey60
Cj0910	brown
Cj0911	blue
Cj0912c	lightcyan
Cj0913c	lightgreen
Cj0914c	black
Cj0915	greenyellow
Cj0916c	salmon
Cj0917c	lightcyan
Cj0918c	turquoise
Cj0919c	red
Cj0920c	darkgreen
Cj0921c	turquoise
Cj0922c	salmon
Cj0923c	lightcyan
Cj0924c	blue
Cj0925	greenyellow
Cj0926	brown
Cj0927	black
Cj0928	lightcyan
Cj0929	turquoise
Cj0930	salmon
Cj0931c	turquoise
Cj0932c	tan
Cj0933c	turquoise
Cj0934c	red
Cj0935c	darkred
Cj0936	salmon
Cj0937	red
Cj0938c	turquoise
Cj0939c	brown
Cj0940c	royalblue
Cj0941c	midnightblue
Cj0942c	red
Cj0943	green
Cj0944c	lightgreen
Cj0945c	turquoise
Cj0946	black
Cj0947c	cyan
Cj0948c	pink
Cj0949c	red
Cj0950c	turquoise
Cj0953c	salmon
Cj0954c	red
Cj0955c	cyan
Cj0956c	lightcyan
Cj0957c	greenyellow
Cj0958c	black
Cj0959c	black
Cj0960c	salmon
Cj0961c	black
Cj0962	greenyellow
Cj0963	black
Cj0964	red
Cj0965c	blue
Cj0967	cyan
Cj0970	red
Cj0971	brown
Cj0972	darkgreen
Cj0974	black
Cj0975	turquoise
Cj0976	blue
Cj0977	black
Cj0978c	blue
Cj0979c	green
Cj0980	turquoise
Cj0981c	blue
Cj0982c	lightcyan
Cj0983	lightcyan
Cj0984	lightcyan
Cj0985c	turquoise
Cj0988c	pink
Cj0989	brown
Cj0990c	green
Cj0991c	midnightblue
Cj0992c	turquoise
Cj0993c	turquoise
Cj0994c	turquoise
Cj0995c	turquoise
Cj0996	brown
Cj0997	midnightblue
Cj0998c	turquoise
Cj0999c	blue
Cj1000	tan
Cj1001	green
Cj1002c	red
Cj1003c	green
Cj1004	brown
Cj1005c	blue
Cj1006c	pink
Cj1007c	blue
Cj1008c	turquoise
Cj1009c	blue
Cj1010	turquoise
Cj1011	brown
Cj1012c	red
Cj1013c	midnightblue
Cj1014c	lightcyan
Cj1015c	salmon
Cj1016c	salmon
Cj1017c	salmon
Cj1018c	salmon
Cj1019c	salmon
Cj1020c	greenyellow
Cj1021c	grey60
Cj1022c	lightcyan
Cj1023c	green
Cj1024c	lightgreen
Cj1025c	greenyellow
Cj1026c	salmon
Cj1027c	green
Cj1028c	pink
Cj1029c	brown
Cj1030c	grey60
Cj1031	pink
Cj1032	midnightblue
Cj1033	midnightblue
Cj1034c	salmon
Cj1035c	pink
Cj1036c	black
Cj1037c	darkred
Cj1038	lightcyan
Cj1039	greenyellow
Cj1040c	blue
Cj1041c	brown
Cj1042c	turquoise
Cj1043c	lightyellow
Cj1044c	turquoise
Cj1045c	turquoise
Cj1046c	green
Cj1047c	grey60
Cj1048c	green
Cj1049c	brown
Cj1050c	greenyellow
Cj1051c	brown
Cj1052c	royalblue
Cj1053c	brown
Cj1054c	lightgreen
Cj1055c	tan
Cj1056c	blue
Cj1057c	blue
Cj1058c	turquoise
Cj1059c	brown
Cj1060c	green
Cj1061c	darkturquoise
Cj1062	midnightblue
Cj1063	greenyellow
Cj1066	lightcyan
Cj1067	green
Cj1068	blue
Cj1069	pink
Cj1070	salmon
Cj1071	salmon
Cj1072	salmon
Cj1073c	black
Cj1074c	red
Cj1075	lightgreen
Cj1076	turquoise
Cj1077	tan
Cj1078	lightcyan
Cj1079	turquoise
Cj1080c	lightyellow
Cj1081c	lightgreen
Cj1082c	tan
Cj1083c	pink
Cj1084c	tan
Cj1085c	lightgreen
Cj1086c	lightgreen
Cj1087c	brown
Cj1088c	black
Cj1089c	midnightblue
Cj1090c	salmon
Cj1091c	midnightblue
Cj1092c	salmon
Cj1093c	salmon
Cj1094c	salmon
Cj1095	red
Cj1096c	turquoise
Cj1097	turquoise
Cj1098	turquoise
Cj1099	black
Cj1100	red
Cj1101	lightyellow
Cj1102	royalblue
Cj1103	brown
Cj1104	royalblue
Cj1105	royalblue
Cj1106	lightcyan
Cj1107	pink
Cj1108	blue
Cj1109	blue
Cj1110c	blue
Cj1111c	darkgreen
Cj1112c	brown
Cj1113	cyan
Cj1114c	lightcyan
Cj1115c	pink
Cj1116c	salmon
Cj1117c	midnightblue
Cj1118c	salmon
Cj1119c	red
Cj1120c	brown
Cj1121c	blue
Cj1122c	tan
Cj1123c	red
Cj1124c	red
Cj1125c	red
Cj1126c	midnightblue
Cj1127c	greenyellow
Cj1128c	pink
Cj1129c	cyan
Cj1130c	tan
Cj1131c	lightgreen
Cj1132c	brown
Cj1133	lightcyan
Cj1134	lightyellow
Cj1135	midnightblue
Cj1136	lightcyan
Cj1137c	lightcyan
Cj1138	midnightblue
Cj1139c	tan
Cj1140	green
Cj1141	grey60
Cj1142	tan
Cj1143	lightcyan
Cj1145c	pink
Cj1146c	black
Cj1148	turquoise
Cj1149c	salmon
Cj1150c	brown
Cj1151c	grey60
Cj1152c	brown
Cj1153	blue
Cj1154c	black
Cj1155c	turquoise
Cj1156	black
Cj1157	royalblue
Cj1158c	red
Cj1159c	blue
Cj1160c	blue
Cj1161c	grey60
Cj1162c	brown
Cj1163c	brown
Cj1164c	red
Cj1165c	pink
Cj1166c	brown
Cj1167	turquoise
Cj1168c	midnightblue
Cj1169c	salmon
Cj1170c	salmon
Cj1171c	salmon
Cj1172c	salmon
Cj1173	brown
Cj1174	brown
Cj1175c	lightcyan
Cj1176c	brown
Cj1177c	lightcyan
Cj1178c	brown
Cj1179c	green
Cj1180c	red
Cj1181c	salmon
Cj1182c	salmon
Cj1183c	blue
Cj1184c	darkred
Cj1185c	lightcyan
Cj1186c	darkturquoise
Cj1187c	red
Cj1188c	salmon
Cj1189c	grey60
Cj1190c	blue
Cj1191c	black
Cj1192	lightcyan
Cj1193c	royalblue
Cj1194	blue
Cj1195c	blue
Cj1196c	lightgreen
Cj1197c	turquoise
Cj1198	darkgreen
Cj1199	brown
Cj1200	turquoise
Cj1201	turquoise
Cj1202	turquoise
Cj1203c	red
Cj1204c	cyan
Cj1205c	green
Cj1206c	brown
Cj1207c	lightgreen
Cj1208	lightgreen
Cj1209	royalblue
Cj1210	midnightblue
Cj1211	brown
Cj1212c	lightcyan
Cj1213c	green
Cj1214c	red
Cj1215	pink
Cj1216c	red
Cj1217c	red
Cj1218c	black
Cj1219c	brown
Cj1220	turquoise
Cj1221	turquoise
Cj1222c	turquoise
Cj1223c	blue
Cj1224	green
Cj1225	grey60
Cj1226c	pink
Cj1227c	pink
Cj1228c	lightgreen
Cj1229	salmon
Cj1230	greenyellow
Cj1231	blue
Cj1232	brown
Cj1233	greenyellow
Cj1234	pink
Cj1235	turquoise
Cj1236	pink
Cj1237c	grey60
Cj1238	turquoise
Cj1239	turquoise
Cj1240c	brown
Cj1241	red
Cj1242	lightgreen
Cj1243	turquoise
Cj1244	blue
Cj1245c	blue
Cj1246c	black
Cj1247c	tan
Cj1248	salmon
Cj1249	brown
Cj1250	turquoise
Cj1251	brown
Cj1252	blue
Cj1253	lightcyan
Cj1254	salmon
Cj1255	blue
Cj1256c	grey60
Cj1257c	pink
Cj1258	green
Cj1259	turquoise
Cj1260c	salmon
Cj1261	salmon
Cj1262	blue
Cj1263	blue
Cj1264c	darkred
Cj1265c	turquoise
Cj1266c	turquoise
Cj1267c	turquoise
Cj1268c	lightcyan
Cj1269c	pink
Cj1270c	darkturquoise
Cj1271c	turquoise
Cj1272c	blue
Cj1273c	blue
Cj1274c	turquoise
Cj1275c	turquoise
Cj1276c	black
Cj1277c	turquoise
Cj1278c	blue
Cj1279c	turquoise
Cj1280c	blue
Cj1282	lightcyan
Cj1283	lightcyan
Cj1284	greenyellow
Cj1285c	brown
Cj1286c	pink
Cj1287c	tan
Cj1288c	turquoise
Cj1289	blue
Cj1290c	blue
Cj1291c	turquoise
Cj1292	lightgreen
Cj1293	brown
Cj1294	lightyellow
Cj1295	black
Cj1298	lightcyan
Cj1299	brown
Cj1300	darkgreen
Cj1301	midnightblue
Cj1302	black
Cj1303	turquoise
Cj1304	grey60
Cj1305c	black
Cj1306c	brown
Cj1307	grey60
Cj1308	brown
Cj1309c	grey60
Cj1310c	brown
Cj1311	brown
Cj1312	turquoise
Cj1313	green
Cj1314c	red
Cj1315c	salmon
Cj1316c	red
Cj1317	turquoise
Cj1318	tan
Cj1319	lightcyan
Cj1320	lightcyan
Cj1324	tan
Cj1325	lightcyan
Cj1327	lightyellow
Cj1328	blue
Cj1329	lightyellow
Cj1330	lightyellow
Cj1331	pink
Cj1332	blue
Cj1333	brown
Cj1334	lightcyan
Cj1335	tan
Cj1337	midnightblue
Cj1338c	midnightblue
Cj1339c	blue
Cj1340c	grey60
Cj1341c	brown
Cj1342c	blue
Cj1343c	turquoise
Cj1344c	brown
Cj1345c	green
Cj1346c	darkred
Cj1347c	salmon
Cj1348c	lightgreen
Cj1349c	black
Cj1350	green
Cj1351	royalblue
Cj1352	green
Cj1353	grey60
Cj1354	green
Cj1355	royalblue
Cj1356c	brown
Cj1357c	lightyellow
Cj1358c	turquoise
Cj1359	darkgreen
Cj1361c	brown
Cj1362	black
Cj1363	lightyellow
Cj1364c	green
Cj1365c	pink
Cj1366c	salmon
Cj1367c	tan
Cj1368	lightcyan
Cj1369	green
Cj1370	cyan
Cj1371	pink
Cj1372	cyan
Cj1373	grey60
Cj1374c	pink
Cj1375	darkred
Cj1376	greenyellow
Cj1377c	blue
Cj1378	royalblue
Cj1379	tan
Cj1380	lightcyan
Cj1381	lightcyan
Cj1382c	darkgreen
Cj1383c	royalblue
Cj1384c	red
Cj1385	turquoise
Cj1386	blue
Cj1387c	turquoise
Cj1388	greenyellow
Cj1394	brown
Cj1397	grey60
Cj1398	turquoise
Cj1399c	turquoise
Cj1400c	turquoise
Cj1401c	green
Cj1402c	turquoise
Cj1403c	green
Cj1404	turquoise
Cj1405	black
Cj1406c	greenyellow
Cj1407c	midnightblue
Cj1408	salmon
Cj1409	green
Cj1410c	turquoise
Cj1411c	turquoise
Cj1412c	brown
Cj1413c	blue
Cj1414c	black
Cj1415c	black
Cj1416c	salmon
Cj1417c	pink
Cj1418c	black
Cj1419c	salmon
Cj1420c	lightgreen
Cj1421c	tan
Cj1422c	cyan
Cj1423c	brown
Cj1424c	salmon
Cj1425c	blue
Cj1426c	midnightblue
Cj1427c	greenyellow
Cj1428c	brown
Cj1429c	salmon
Cj1430c	black
Cj1431c	lightcyan
Cj1432c	midnightblue
Cj1433c	lightcyan
Cj1434c	brown
Cj1435c	cyan
Cj1436c	red
Cj1437c	cyan
Cj1438c	midnightblue
Cj1439c	midnightblue
Cj1440c	cyan
Cj1441c	lightcyan
Cj1442c	cyan
Cj1443c	cyan
Cj1444c	darkturquoise
Cj1445c	midnightblue
Cj1447c	grey60
Cj1448c	lightcyan
Cj1449c	brown
Cj1450	salmon
Cj1451	green
Cj1452	red
Cj1453c	blue
Cj1454c	pink
Cj1455	brown
Cj1456c	brown
Cj1457c	cyan
Cj1458c	brown
Cj1459	turquoise
Cj1460	greenyellow
Cj1461	lightcyan
Cj1462	darkred
Cj1463	black
Cj1464	blue
Cj1465	salmon
Cj1466	darkred
Cj1467	royalblue
Cj1468	green
Cj1471c	salmon
Cj1472c	midnightblue
Cj1473c	lightcyan
Cj1474c	tan
Cj1475c	blue
Cj1476c	turquoise
Cj1477c	black
Cj1478c	darkgreen
Cj1479c	salmon
Cj1480c	salmon
Cj1481c	blue
Cj1482c	tan
Cj1483c	turquoise
Cj1484c	turquoise
Cj1485c	turquoise
Cj1486c	brown
Cj1487c	turquoise
Cj1488c	turquoise
Cj1489c	turquoise
Cj1490c	turquoise
Cj1491c	lightcyan
Cj1492c	brown
Cj1493c	turquoise
Cj1494c	pink
Cj1495c	lightcyan
Cj1496c	cyan
Cj1497c	turquoise
Cj1498c	pink
Cj1500	salmon
Cj1501	black
Cj1502c	turquoise
Cj1503c	lightcyan
Cj1504c	green
Cj1505c	turquoise
Cj1506c	red
Cj1507c	green
Cj1508c	green
Cj1509c	turquoise
Cj1510c	lightgreen
Cj1511c	tan
Cj1513c	lightgreen
Cj1514c	lightgreen
Cj1515c	midnightblue
Cj1516	blue
Cj1517	greenyellow
Cj1518	darkturquoise
Cj1519	royalblue
Cj1521c	brown
Cj1522c	brown
Cj1523c	blue
Cj1529c	salmon
Cj1530	royalblue
Cj1531	pink
Cj1532	brown
Cj1533c	turquoise
Cj1534c	green
Cj1535c	darkgreen
Cj1536c	green
Cj1537c	darkred
Cj1538c	pink
Cj1539c	red
Cj1540	greenyellow
Cj1541	turquoise
Cj1542	blue
Cj1543	red
Cj1544c	red
Cj1545c	brown
Cj1546	brown
Cj1547	brown
Cj1548c	lightcyan
Cj1549c	brown
Cj1550c	blue
Cj1551c	red
Cj1552c	blue
Cj1553c	blue
Cj1555c	black
Cj1556	brown
Cj1563c	brown
Cj1564	brown
Cj1565c	tan
Cj1566c	darkred
Cj1567c	lightcyan
Cj1568c	lightcyan
Cj1569c	darkred
Cj1570c	darkred
Cj1571c	turquoise
Cj1572c	turquoise
Cj1573c	brown
Cj1574c	brown
Cj1575c	darkgreen
Cj1576c	brown
Cj1577c	turquoise
Cj1578c	greenyellow
Cj1579c	brown
Cj1580c	brown
Cj1581c	grey60
Cj1582c	brown
Cj1583c	green
Cj1584c	green
Cj1585c	blue
Cj1586	brown
Cj1587c	turquoise
Cj1588c	brown
Cj1589	lightyellow
Cj1590	brown
Cj1591	blue
Cj1592	salmon
Cj1593	salmon
Cj1594	salmon
Cj1595	salmon
Cj1596	salmon
Cj1597	blue
Cj1598	darkgreen
Cj1599	salmon
Cj1600	salmon
Cj1601	cyan
Cj1602	midnightblue
Cj1603	salmon
Cj1604	salmon
Cj1605c	salmon
Cj1606c	salmon
Cj1607	green
Cj1608	blue
Cj1609	blue
Cj1610	midnightblue
Cj1611	salmon
Cj1612	lightcyan
Cj1613c	green
Cj1614	green
Cj1615	turquoise
Cj1616	darkred
Cj1617	blue
Cj1618c	turquoise
Cj1619	turquoise
Cj1620c	lightcyan
Cj1621	brown
Cj1622	brown
Cj1623	greenyellow
Cj1624c	turquoise
Cj1625c	darkgreen
Cj1626c	turquoise
Cj1627c	tan
Cj1628	darkred
Cj1629	darkred
Cj1630	royalblue
Cj1631c	red
Cj1632c	tan
Cj1633	cyan
Cj1634c	turquoise
Cj1635c	salmon
Cj1636c	black
Cj1637c	black
Cj1638	tan
Cj1639	turquoise
Cj1640	lightgreen
Cj1641	blue
Cj1642	greenyellow
Cj1643	black
Cj1644	lightcyan
Cj1645	salmon
Cj1646	turquoise
Cj1647	salmon
Cj1648	turquoise
Cj1649	cyan
Cj1650	cyan
Cj1651c	darkturquoise
Cj1652c	green
Cj1653c	brown
Cj1654c	grey60
Cj1655c	brown
Cj1656c	blue
Cj1658	red
Cj1659	salmon
Cj1660	green
Cj1661	darkgreen
Cj1662	midnightblue
Cj1663	green
Cj1664	blue
Cj1665	turquoise
Cj1666c	lightcyan
Cj1668c	black
Cj1669c	blue
Cj1670c	brown
Cj1671c	lightgreen
Cj1672c	turquoise
Cj1673c	brown
Cj1674	blue
Cj1675	lightcyan
Cj1676	darkred
Cj1677	turquoise
Cj1679	red
Cj1680c	red
Cj1681c	turquoise
Cj1682c	turquoise
Cj1684c	red
Cj1685c	cyan
Cj1686c	cyan
Cj1687	blue
Cj1688c	salmon
Cj1689c	salmon
Cj1690c	salmon
Cj1691c	salmon
Cj1692c	salmon
Cj1693c	salmon
Cj1694c	salmon
Cj1695c	salmon
Cj1696c	salmon
Cj1697c	salmon
Cj1698c	salmon
Cj1699c	salmon
Cj1700c	salmon
Cj1701c	salmon
Cj1702c	salmon
Cj1703c	salmon
Cj1704c	salmon
Cj1705c	salmon
Cj1706c	salmon
Cj1707c	salmon
Cj1708c	salmon
Cj1709c	lightcyan
Cj1710c	turquoise
Cj1711c	tan
Cj1712	lightcyan
Cj1713	cyan
Cj1714	lightcyan
Cj1715	tan
Cj1716c	blue
Cj1717c	turquoise
Cj1718c	turquoise
Cj1719c	turquoise
Cj1720	greenyellow
Cj1721c	green
Cj1724c	grey60
Cj1725	green
Cj1726c	green
Cj1727c	brown
Cj1729c	royalblue
Cj1731c	greenyellow

## Sheet: Eco
Locus Tag	Modules colors
b0001	orangered4
b0002	darkorange
b0003	saddlebrown
b0004	saddlebrown
b0005	yellow
b0006	saddlebrown
b0007	brown
b0008	royalblue
b0009	royalblue
b0010	sienna3
b0011	navajowhite2
b0013	navajowhite2
b0014	lightcyan1
b0015	saddlebrown
b0016	royalblue
b0018	greenyellow
b0019	darkolivegreen
b0020	cyan
b0021	lavenderblush3
b0022	darkred
b0023	darkturquoise
b0024	royalblue
b0025	darkred
b0026	steelblue
b0027	tan
b0028	plum1
b0029	skyblue
b0030	brown
b0031	saddlebrown
b0032	steelblue
b0033	steelblue
b0034	lightcyan
b0035	magenta
b0036	violet
b0037	brown
b0038	cyan
b0039	violet
b0040	violet
b0041	yellow
b0042	magenta
b0043	magenta
b0044	magenta
b0045	brown4
b0046	darkolivegreen
b0047	brown
b0048	darkmagenta
b0049	darkmagenta
b0050	ivory
b0051	steelblue
b0052	steelblue
b0053	darkmagenta
b0054	darkred
b0055	darkred
b0058	skyblue
b0059	tan
b0060	brown
b0061	magenta
b0062	yellow
b0063	magenta
b0064	brown
b0065	lightgreen
b0066	skyblue
b0067	skyblue
b0068	steelblue
b0069	brown
b0070	turquoise
b0071	brown
b0072	mediumpurple3
b0073	tan
b0074	maroon
b0075	darkorange2
b0076	navajowhite2
b0077	black
b0078	darkmagenta
b0080	skyblue3
b0081	orangered4
b0082	orangered4
b0083	salmon
b0084	skyblue
b0085	darkorange
b0086	darkorange
b0087	tan
b0088	plum1
b0089	plum2
b0090	skyblue
b0091	plum1
b0092	darkolivegreen
b0093	turquoise
b0094	brown
b0095	darkolivegreen
b0096	darkolivegreen
b0097	ivory
b0098	steelblue
b0099	black
b0101	black
b0102	ivory
b0103	midnightblue
b0104	tan
b0106	brown4
b0107	yellow
b0108	violet
b0109	orangered4
b0110	royalblue
b0111	brown
b0112	black
b0113	black
b0114	black
b0115	darkorange
b0116	black
b0117	magenta
b0118	palevioletred3
b0119	darkolivegreen
b0120	black
b0121	green
b0122	skyblue3
b0123	yellowgreen
b0124	maroon
b0125	black
b0126	darkgreen
b0127	tan
b0128	tan
b0129	green
b0130	sienna3
b0131	midnightblue
b0132	lightyellow
b0133	black
b0134	green
b0135	yellow
b0136	turquoise
b0137	grey60
b0138	grey60
b0139	navajowhite2
b0140	turquoise
b0141	turquoise
b0142	darkgreen
b0143	black
b0144	steelblue
b0145	darkolivegreen
b0146	darkolivegreen
b0147	steelblue
b0148	skyblue
b0149	yellowgreen
b0150	green
b0151	plum2
b0152	black
b0153	tan
b0154	skyblue
b0155	darkred
b0156	royalblue
b0157	yellow
b0158	black
b0159	steelblue
b0160	floralwhite
b0161	yellowgreen
b0162	lightgreen
b0163	darkolivegreen
b0164	magenta
b0166	green
b0167	brown
b0168	midnightblue
b0169	orange
b0170	orange
b0171	black
b0172	darkred
b0173	black
b0174	plum2
b0175	plum2
b0176	green
b0177	ivory
b0178	green
b0179	darkmagenta
b0180	green
b0181	orange
b0182	plum1
b0183	plum1
b0184	black
b0185	black
b0186	darkolivegreen
b0187	darkolivegreen
b0188	black
b0189	darkolivegreen
b0190	darkred
b0191	cyan
b0192	floralwhite
b0193	yellow
b0194	steelblue
b0195	green
b0196	orangered4
b0197	tan
b0198	skyblue3
b0199	skyblue3
b0200	bisque4
b0207	tan
b0208	cyan
b0209	midnightblue
b0210	floralwhite
b0211	darkturquoise
b0212	lightsteelblue1
b0213	floralwhite
b0214	salmon
b0215	midnightblue
b0217	turquoise
b0218	turquoise
b0219	bisque4
b0220	darkolivegreen
b0221	brown4
b0222	tan
b0223	tan
b0224	skyblue3
b0225	salmon
b0226	bisque4
b0227	turquoise
b0228	turquoise
b0229	honeydew1
b0230	thistle1
b0231	turquoise
b0232	salmon
b0233	floralwhite
b0234	turquoise
b0235	yellow
b0236	yellow
b0237	turquoise
b0238	darkturquoise
b0239	darkred
b0240	darkolivegreen
b0241	lightcyan
b0242	black
b0243	black
b0245	violet
b0246	brown
b0247	violet
b0248	brown
b0249	brown
b0250	darkolivegreen
b0251	turquoise
b0252	violet
b0253	brown
b0254	grey60
b0256	lavenderblush3
b0258	brown4
b0259	yellow
b0260	yellow
b0261	brown
b0262	violet
b0263	brown
b0264	lavenderblush3
b0265	royalblue
b0266	orangered4
b0267	yellowgreen
b0268	yellowgreen
b0269	yellowgreen
b0270	yellowgreen
b0271	yellowgreen
b0272	black
b0273	steelblue
b0274	lavenderblush3
b0275	lavenderblush3
b0276	brown
b0277	cyan
b0278	turquoise
b0279	turquoise
b0280	floralwhite
b0281	floralwhite
b0283	yellowgreen
b0284	yellowgreen
b0285	yellowgreen
b0286	yellowgreen
b0287	floralwhite
b0288	navajowhite2
b0289	yellowgreen
b0290	violet
b0291	violet
b0292	violet
b0293	skyblue
b0294	grey60
b0295	greenyellow
b0296	lightcyan
b0297	brown4
b0298	brown
b0299	violet
b0300	lightcyan
b0301	grey60
b0303	turquoise
b0304	grey60
b0305	navajowhite2
b0306	magenta
b0307	darkgrey
b0308	yellowgreen
b0310	grey60
b0311	lightgreen
b0312	darkorange
b0313	darkorange
b0314	tan
b0315	green
b0316	royalblue
b0317	brown
b0318	turquoise
b0319	darkgrey
b0320	yellow
b0321	violet
b0323	magenta
b0324	mediumpurple3
b0325	darkolivegreen
b0326	turquoise
b0327	paleturquoise
b0328	darkslateblue
b0329	darkolivegreen
b0330	magenta
b0331	violet
b0333	violet
b0334	violet
b0335	magenta
b0336	orange
b0337	black
b0338	darkgrey
b0339	brown
b0340	violet
b0341	magenta
b0342	grey60
b0343	magenta
b0344	magenta
b0345	black
b0346	lightgreen
b0347	magenta
b0348	magenta
b0349	yellowgreen
b0350	thistle1
b0351	mediumpurple3
b0352	magenta
b0353	yellowgreen
b0354	salmon
b0355	black
b0356	brown
b0357	skyblue
b0358	turquoise
b0360	lightcyan
b0361	royalblue
b0363	turquoise
b0364	yellow
b0365	magenta
b0366	magenta
b0367	brown
b0368	lightgreen
b0369	greenyellow
b0372	brown
b0373	cyan
b0375	turquoise
b0376	green
b0377	black
b0378	tan
b0379	yellow
b0380	tan
b0381	darkgreen
b0382	bisque4
b0383	greenyellow
b0384	darkolivegreen
b0385	brown4
b0386	lightcyan1
b0387	saddlebrown
b0388	skyblue3
b0389	darkolivegreen
b0390	salmon
b0391	darkolivegreen
b0392	darkorange2
b0393	darkred
b0394	darkolivegreen
b0396	lightgreen
b0397	greenyellow
b0398	black
b0399	darkmagenta
b0400	skyblue
b0401	yellow
b0402	black
b0403	yellow
b0404	darkmagenta
b0405	black
b0406	skyblue3
b0407	green
b0408	black
b0409	steelblue
b0410	salmon
b0411	green
b0412	greenyellow
b0413	saddlebrown
b0414	black
b0415	plum2
b0416	black
b0417	black
b0418	skyblue
b0419	darkolivegreen
b0420	green
b0421	black
b0422	saddlebrown
b0423	plum2
b0424	skyblue
b0425	darkred
b0426	darkred
b0427	tan
b0428	palevioletred3
b0429	palevioletred3
b0430	palevioletred3
b0431	palevioletred3
b0432	palevioletred3
b0433	plum2
b0434	darkturquoise
b0435	darkolivegreen
b0436	black
b0437	lightcyan1
b0438	lightcyan1
b0439	lightcyan1
b0440	cyan
b0441	black
b0442	greenyellow
b0443	darkolivegreen
b0444	yellow
b0445	brown
b0446	turquoise
b0447	black
b0448	black
b0449	saddlebrown
b0450	lightcyan
b0451	tan
b0452	orangered4
b0453	darkolivegreen
b0454	darkolivegreen
b0456	violet
b0457	greenyellow
b0458	tan
b0459	darkgreen
b0460	midnightblue
b0461	paleturquoise
b0462	black
b0463	darkmagenta
b0464	darkgreen
b0465	skyblue3
b0466	saddlebrown
b0467	darkmagenta
b0468	thistle2
b0469	black
b0470	black
b0471	darkturquoise
b0472	orange
b0473	greenyellow
b0474	darkturquoise
b0475	lightcyan
b0476	magenta
b0477	black
b0478	turquoise
b0479	greenyellow
b0480	darkolivegreen
b0481	green
b0482	orangered4
b0483	paleturquoise
b0484	darkolivegreen
b0485	darkolivegreen
b0486	darkolivegreen
b0487	darkolivegreen
b0488	darkolivegreen
b0489	bisque4
b0490	paleturquoise
b0491	paleturquoise
b0492	lightgreen
b0493	saddlebrown
b0494	brown
b0495	yellowgreen
b0496	yellowgreen
b0497	salmon
b0498	thistle2
b0499	turquoise
b0501	grey60
b0502	navajowhite2
b0503	skyblue3
b0504	violet
b0505	brown
b0506	yellow
b0507	magenta
b0508	grey60
b0509	thistle1
b0511	darkgrey
b0512	turquoise
b0513	thistle1
b0514	mediumpurple3
b0515	darkolivegreen
b0516	brown4
b0517	brown
b0518	brown
b0520	darkgrey
b0521	lightgreen
b0522	black
b0523	steelblue
b0524	black
b0525	darkgreen
b0526	green
b0527	darkgrey
b0528	greenyellow
b0529	black
b0530	brown4
b0531	brown4
b0532	darkgrey
b0533	turquoise
b0534	brown4
b0535	turquoise
b0537	paleturquoise
b0539	lightcyan
b0540	lightcyan
b0541	darkslateblue
b0542	green
b0543	darkgreen
b0544	grey60
b0545	lightsteelblue1
b0546	floralwhite
b0547	violet
b0548	violet
b0549	yellow
b0550	yellow
b0551	grey60
b0552	lavenderblush3
b0553	palevioletred3
b0554	green
b0555	turquoise
b0556	lightcyan
b0557	black
b0558	lightcyan
b0559	cyan
b0560	greenyellow
b0561	turquoise
b0562	lightcyan
b0563	lightcyan
b0564	floralwhite
b0565	thistle2
b0566	lightgreen
b0567	darkgrey
b0568	tan
b0569	royalblue
b0570	lightpink4
b0571	saddlebrown
b0572	mediumpurple3
b0573	black
b0574	honeydew1
b0575	mediumpurple3
b0576	black
b0577	black
b0578	green
b0579	floralwhite
b0580	green
b0581	darkolivegreen
b0582	lavenderblush3
b0583	black
b0584	saddlebrown
b0585	saddlebrown
b0586	tan
b0587	magenta
b0588	saddlebrown
b0589	black
b0590	tan
b0591	saddlebrown
b0592	darkmagenta
b0593	black
b0594	black
b0595	saddlebrown
b0596	saddlebrown
b0597	saddlebrown
b0598	lightgreen
b0599	skyblue
b0600	orangered4
b0601	brown
b0602	grey60
b0603	turquoise
b0604	paleturquoise
b0605	darkolivegreen
b0606	black
b0607	darkolivegreen
b0608	darkolivegreen
b0610	skyblue3
b0611	midnightblue
b0612	brown4
b0613	yellow
b0614	violet
b0615	violet
b0616	violet
b0617	violet
b0618	brown
b0619	black
b0620	turquoise
b0621	grey60
b0622	grey60
b0623	darkred
b0624	skyblue3
b0627	tan
b0628	darkmagenta
b0629	lightyellow
b0630	lightsteelblue1
b0631	lightsteelblue1
b0632	black
b0633	darkturquoise
b0634	green
b0635	skyblue3
b0636	black
b0637	black
b0638	black
b0639	saddlebrown
b0640	black
b0641	ivory
b0642	black
b0643	darkolivegreen
b0644	lightyellow
b0645	violet
b0646	magenta
b0647	grey60
b0648	violet
b0649	darkgrey
b0650	greenyellow
b0651	tan
b0652	plum1
b0653	tan
b0654	plum1
b0655	tan
b0656	lavenderblush3
b0657	black
b0658	green
b0659	lightcyan1
b0660	tan
b0661	darkturquoise
b0662	midnightblue
b0674	darkmagenta
b0675	skyblue3
b0676	black
b0677	floralwhite
b0678	lightcyan1
b0679	tan
b0680	plum2
b0681	yellow
b0682	greenyellow
b0683	midnightblue
b0684	darkturquoise
b0685	skyblue3
b0686	darkmagenta
b0687	salmon
b0688	darkmagenta
b0689	brown
b0691	grey60
b0692	darkgrey
b0693	brown4
b0694	yellowgreen
b0695	lightgreen
b0696	darkslateblue
b0697	thistle1
b0698	thistle1
b0699	midnightblue
b0700	lightsteelblue1
b0702	greenyellow
b0703	turquoise
b0704	grey60
b0705	turquoise
b0706	lightcyan
b0707	darkolivegreen
b0708	darkolivegreen
b0709	tan
b0710	darkolivegreen
b0711	lightcyan1
b0712	lightcyan1
b0713	lightcyan1
b0714	tan
b0715	darkslateblue
b0716	brown
b0717	turquoise
b0718	mediumpurple3
b0719	grey60
b0720	darkorange
b0721	palevioletred3
b0722	palevioletred3
b0723	palevioletred3
b0724	palevioletred3
b0726	darkorange
b0727	darkorange
b0728	darkorange
b0729	darkorange
b0730	paleturquoise
b0731	brown4
b0732	grey60
b0733	brown
b0734	brown
b0735	black
b0736	black
b0737	skyblue3
b0738	black
b0739	green
b0740	green
b0741	black
b0742	black
b0750	midnightblue
b0751	floralwhite
b0752	darkolivegreen
b0753	darkolivegreen
b0754	floralwhite
b0755	darkolivegreen
b0756	darkolivegreen
b0757	darkorange
b0758	darkslateblue
b0759	darkorange
b0760	saddlebrown
b0761	darkmagenta
b0762	floralwhite
b0763	green
b0764	darkorange
b0765	darkorange
b0766	black
b0767	darkolivegreen
b0768	grey60
b0769	magenta
b0770	brown4
b0771	greenyellow
b0772	black
b0773	darkolivegreen
b0774	saddlebrown
b0775	saddlebrown
b0776	darkmagenta
b0777	darkmagenta
b0778	tan
b0779	darkolivegreen
b0780	greenyellow
b0781	darkmagenta
b0782	tan
b0783	mediumpurple3
b0784	mediumpurple3
b0785	skyblue
b0786	darkolivegreen
b0787	grey60
b0788	darkolivegreen
b0789	darkolivegreen
b0790	darkolivegreen
b0791	darkolivegreen
b0792	darkolivegreen
b0793	darkolivegreen
b0794	darkolivegreen
b0795	darkolivegreen
b0796	darkolivegreen
b0797	black
b0798	bisque4
b0799	saddlebrown
b0800	darkolivegreen
b0801	darkolivegreen
b0802	darkolivegreen
b0803	darkolivegreen
b0804	green
b0805	black
b0806	darkolivegreen
b0807	black
b0808	darkolivegreen
b0809	mediumpurple3
b0810	black
b0811	darkolivegreen
b0812	darkolivegreen
b0813	tan
b0814	paleturquoise
b0815	darkturquoise
b0817	black
b0818	green
b0819	darkturquoise
b0820	skyblue
b0821	skyblue
b0822	midnightblue
b0823	thistle1
b0824	brown
b0825	lightsteelblue1
b0826	saddlebrown
b0827	saddlebrown
b0828	lightcyan1
b0829	lightcyan1
b0830	lightcyan1
b0831	green
b0832	tan
b0833	lightsteelblue1
b0834	tan
b0835	black
b0836	darkolivegreen
b0837	darkolivegreen
b0838	darkolivegreen
b0839	darkolivegreen
b0840	salmon
b0841	darkgreen
b0842	thistle2
b0843	black
b0844	greenyellow
b0845	tan
b0846	bisque4
b0847	darkgreen
b0848	midnightblue
b0849	greenyellow
b0850	darkred
b0851	darkmagenta
b0852	mediumpurple3
b0853	black
b0854	skyblue
b0855	darkslateblue
b0856	lightgreen
b0857	yellow
b0858	black
b0859	skyblue
b0860	black
b0861	black
b0862	plum1
b0863	floralwhite
b0864	midnightblue
b0865	darkolivegreen
b0866	darkolivegreen
b0867	darkolivegreen
b0868	black
b0869	lightcyan1
b0870	tan
b0871	darkolivegreen
b0872	mediumpurple3
b0873	darkslateblue
b0874	skyblue3
b0875	darkgrey
b0876	greenyellow
b0877	darkmagenta
b0878	tan
b0879	darkgrey
b0880	darkolivegreen
b0881	bisque4
b0882	darkolivegreen
b0884	darkturquoise
b0885	salmon
b0886	black
b0887	black
b0888	black
b0889	floralwhite
b0890	darkorange
b0891	floralwhite
b0892	green
b0893	orangered4
b0894	turquoise
b0895	turquoise
b0896	thistle1
b0897	darkolivegreen
b0898	skyblue
b0899	darkgrey
b0900	greenyellow
b0901	greenyellow
b0902	darkolivegreen
b0903	darkolivegreen
b0904	darkolivegreen
b0905	black
b0906	darkolivegreen
b0907	black
b0908	black
b0909	salmon
b0910	black
b0911	orange
b0912	darkolivegreen
b0913	grey60
b0914	black
b0915	plum2
b0916	black
b0917	greenyellow
b0918	green
b0919	bisque4
b0920	greenyellow
b0921	skyblue3
b0922	black
b0923	black
b0924	darkorange
b0925	darkolivegreen
b0926	darkgreen
b0927	black
b0928	black
b0929	palevioletred3
b0930	black
b0931	black
b0932	lightcyan1
b0933	lightgreen
b0934	brown
b0935	thistle1
b0936	darkgrey
b0937	darkslateblue
b0938	grey60
b0939	lightsteelblue1
b0940	grey60
b0941	yellow
b0942	darkslateblue
b0943	grey60
b0944	darkolivegreen
b0945	black
b0946	midnightblue
b0947	salmon
b0948	green
b0949	green
b0950	plum2
b0951	black
b0952	lightsteelblue1
b0953	darkolivegreen
b0954	black
b0955	thistle2
b0956	thistle2
b0957	darkolivegreen
b0958	bisque4
b0959	bisque4
b0960	black
b0961	green
b0962	midnightblue
b0963	midnightblue
b0964	grey60
b0965	darkolivegreen
b0966	darkolivegreen
b0967	plum2
b0968	darkolivegreen
b0969	salmon
b0970	darkgreen
b0972	yellowgreen
b0973	darkslateblue
b0974	darkslateblue
b0975	darkslateblue
b0976	mediumpurple3
b0977	yellowgreen
b0978	yellowgreen
b0979	thistle1
b0980	darkolivegreen
b0981	greenyellow
b0982	greenyellow
b0983	darkgrey
b0984	darkgreen
b0985	grey60
b0986	greenyellow
b0987	black
b0988	lavenderblush3
b0989	black
b0990	darkturquoise
b0991	midnightblue
b0992	darkgrey
b0993	yellow
b0994	brown4
b0995	greenyellow
b0996	lightgreen
b0997	mediumpurple3
b0998	magenta
b0999	darkolivegreen
b1000	darkolivegreen
b1001	greenyellow
b1002	darkolivegreen
b1003	darkolivegreen
b1004	darkolivegreen
b1006	darkgrey
b1007	brown
b1008	thistle1
b1009	thistle1
b1010	brown4
b1011	brown4
b1012	mediumpurple3
b1013	darkgreen
b1014	mediumpurple3
b1015	green
b1018	black
b1019	tan
b1020	darkolivegreen
b1021	skyblue3
b1022	grey60
b1023	greenyellow
b1024	greenyellow
b1025	lightsteelblue1
b1026	brown
b1027	turquoise
b1028	lightgreen
b1029	darkgrey
b1033	tan
b1034	midnightblue
b1035	green
b1036	green
b1037	darkolivegreen
b1038	darkolivegreen
b1039	darkolivegreen
b1040	midnightblue
b1041	turquoise
b1042	turquoise
b1043	grey60
b1044	green
b1045	floralwhite
b1046	black
b1047	skyblue3
b1048	darkmagenta
b1049	black
b1050	lightsteelblue1
b1051	darkolivegreen
b1053	yellow
b1054	skyblue3
b1055	black
b1056	floralwhite
b1057	greenyellow
b1058	tan
b1059	thistle2
b1060	darkgrey
b1061	black
b1062	black
b1063	lightsteelblue1
b1064	darkolivegreen
b1065	lightgreen
b1066	bisque4
b1067	darkolivegreen
b1068	salmon
b1069	green
b1070	midnightblue
b1071	midnightblue
b1072	greenyellow
b1073	tan
b1074	tan
b1075	tan
b1076	tan
b1077	plum1
b1078	plum1
b1079	plum1
b1080	plum1
b1081	plum1
b1082	saddlebrown
b1083	saddlebrown
b1084	darkmagenta
b1085	midnightblue
b1086	black
b1087	floralwhite
b1088	orange
b1089	darkturquoise
b1090	black
b1091	black
b1092	black
b1093	orange
b1094	saddlebrown
b1095	darkturquoise
b1096	black
b1097	black
b1098	black
b1099	black
b1100	floralwhite
b1101	tan
b1102	skyblue
b1103	lightcyan1
b1104	lightcyan1
b1105	lightcyan1
b1106	tan
b1107	tan
b1108	lightcyan1
b1109	orangered4
b1110	darkmagenta
b1111	darkgreen
b1112	midnightblue
b1113	black
b1114	saddlebrown
b1115	turquoise
b1116	black
b1117	black
b1118	black
b1119	black
b1120	skyblue
b1121	black
b1122	yellow
b1123	green
b1124	green
b1125	black
b1126	black
b1127	darkolivegreen
b1128	paleturquoise
b1129	thistle2
b1130	bisque4
b1131	green
b1132	black
b1133	black
b1134	black
b1135	black
b1136	darkgrey
b1137	lightsteelblue1
b1138	thistle2
b1139	lightsteelblue1
b1140	grey60
b1141	yellow
b1143	midnightblue
b1144	royalblue
b1145	salmon
b1146	royalblue
b1147	darkgrey
b1148	yellow
b1150	violet
b1151	magenta
b1152	yellowgreen
b1153	violet
b1154	darkslateblue
b1155	lightsteelblue1
b1156	royalblue
b1157	grey60
b1158	lightgreen
b1159	lightsteelblue1
b1160	darkgreen
b1161	salmon
b1162	salmon
b1163	thistle2
b1164	bisque4
b1165	bisque4
b1166	lightsteelblue1
b1167	lightsteelblue1
b1168	grey60
b1171	greenyellow
b1172	greenyellow
b1174	salmon
b1175	midnightblue
b1176	midnightblue
b1177	floralwhite
b1178	darkolivegreen
b1179	midnightblue
b1180	midnightblue
b1181	greenyellow
b1182	grey60
b1183	darkgreen
b1184	greenyellow
b1185	black
b1186	darkmagenta
b1187	saddlebrown
b1188	darkolivegreen
b1189	lightcyan1
b1190	tan
b1191	black
b1192	darkgreen
b1193	midnightblue
b1194	skyblue
b1195	darkolivegreen
b1196	grey60
b1197	darkolivegreen
b1198	darkorange
b1199	darkorange
b1200	darkorange
b1201	bisque4
b1202	lightsteelblue1
b1203	black
b1204	black
b1205	darkolivegreen
b1206	plum2
b1207	black
b1208	black
b1209	darkmagenta
b1210	black
b1211	black
b1212	black
b1213	skyblue3
b1214	black
b1215	skyblue
b1216	black
b1217	darkolivegreen
b1218	darkolivegreen
b1219	greenyellow
b1220	darkgreen
b1221	darkolivegreen
b1222	greenyellow
b1223	lightgreen
b1224	thistle1
b1225	thistle1
b1226	skyblue
b1227	brown
b1229	black
b1232	black
b1233	black
b1234	darkmagenta
b1235	darkolivegreen
b1236	salmon
b1237	paleturquoise
b1238	black
b1241	darkolivegreen
b1242	tan
b1243	green
b1244	green
b1245	saddlebrown
b1246	green
b1247	skyblue
b1248	darkgreen
b1249	paleturquoise
b1250	lightsteelblue1
b1251	bisque4
b1252	black
b1253	black
b1254	green
b1255	green
b1256	darkolivegreen
b1257	darkolivegreen
b1258	darkolivegreen
b1259	darkolivegreen
b1260	lightcyan1
b1261	lightcyan1
b1262	green
b1263	green
b1264	black
b1265	salmon
b1266	skyblue3
b1267	paleturquoise
b1268	lightsteelblue1
b1269	skyblue
b1270	saddlebrown
b1271	midnightblue
b1272	bisque4
b1273	paleturquoise
b1274	black
b1275	midnightblue
b1276	darkolivegreen
b1277	darkturquoise
b1278	midnightblue
b1279	salmon
b1280	green
b1281	black
b1282	skyblue
b1283	darkolivegreen
b1284	midnightblue
b1285	darkolivegreen
b1286	black
b1287	black
b1288	green
b1289	black
b1290	tan
b1291	plum1
b1292	plum1
b1293	black
b1294	saddlebrown
b1295	black
b1296	tan
b1297	greenyellow
b1298	greenyellow
b1299	black
b1300	mediumpurple3
b1301	yellowgreen
b1302	thistle1
b1303	saddlebrown
b1304	lightsteelblue1
b1305	lightsteelblue1
b1306	lightsteelblue1
b1307	lightsteelblue1
b1308	tan
b1309	darkgrey
b1310	lightgreen
b1311	brown4
b1312	lightgreen
b1313	mediumpurple3
b1314	thistle1
b1315	darkgrey
b1316	darkgrey
b1317	yellowgreen
b1319	lightgreen
b1320	darkgreen
b1321	lightcyan1
b1322	tan
b1323	midnightblue
b1324	darkorange
b1325	salmon
b1326	midnightblue
b1327	darkolivegreen
b1328	thistle2
b1329	salmon
b1330	salmon
b1331	lavenderblush3
b1332	thistle2
b1333	darkolivegreen
b1334	black
b1335	salmon
b1336	tan
b1337	thistle1
b1338	thistle1
b1339	salmon
b1340	midnightblue
b1341	darkolivegreen
b1342	midnightblue
b1343	black
b1344	black
b1345	lightsteelblue1
b1346	lightsteelblue1
b1347	greenyellow
b1348	greenyellow
b1349	grey60
b1350	grey60
b1351	brown
b1352	lightcyan
b1353	darkgrey
b1355	midnightblue
b1356	salmon
b1357	yellow
b1358	paleturquoise
b1359	lightgreen
b1360	lightgreen
b1361	lightgreen
b1362	grey60
b1363	thistle2
b1365	greenyellow
b1366	grey60
b1368	greenyellow
b1370	black
b1372	lightgreen
b1373	brown
b1374	royalblue
b1375	salmon
b1376	darkolivegreen
b1377	greenyellow
b1378	darkmagenta
b1379	paleturquoise
b1380	darkolivegreen
b1381	green
b1382	darkmagenta
b1383	salmon
b1384	greenyellow
b1385	darkolivegreen
b1386	greenyellow
b1387	lightgreen
b1388	lightgreen
b1389	lightgreen
b1390	lightgreen
b1391	lightgreen
b1392	lightgreen
b1393	thistle1
b1394	lightgreen
b1395	lightgreen
b1396	tan
b1397	lightgreen
b1398	lightgreen
b1399	darkorange
b1400	darkolivegreen
b1402	darkorange2
b1403	lavenderblush3
b1404	lavenderblush3
b1406	darkolivegreen
b1407	grey60
b1408	darkgrey
b1409	darkgrey
b1410	darkgrey
b1411	darkgrey
b1412	thistle2
b1413	green
b1414	midnightblue
b1415	darkorange
b1418	thistle2
b1419	floralwhite
b1420	skyblue
b1421	thistle1
b1422	saddlebrown
b1423	darkolivegreen
b1424	black
b1426	greenyellow
b1427	midnightblue
b1428	darkolivegreen
b1429	tan
b1430	skyblue
b1431	darkolivegreen
b1432	midnightblue
b1433	darkgrey
b1434	black
b1435	black
b1436	greenyellow
b1438	salmon
b1439	thistle2
b1440	darkolivegreen
b1441	darkolivegreen
b1442	darkslateblue
b1443	darkolivegreen
b1444	darkolivegreen
b1445	skyblue3
b1446	midnightblue
b1447	darkgreen
b1448	bisque4
b1449	darkolivegreen
b1450	darkolivegreen
b1451	darkgreen
b1452	darkorange
b1453	green
b1454	darkolivegreen
b1455	greenyellow
b1456	greenyellow
b1457	greenyellow
b1459	greenyellow
b1460	grey60
b1461	floralwhite
b1462	darkolivegreen
b1463	tan
b1464	salmon
b1465	mediumpurple3
b1466	mediumpurple3
b1467	darkslateblue
b1468	darkolivegreen
b1469	violet
b1471	grey60
b1472	greenyellow
b1473	darkgreen
b1474	saddlebrown
b1475	mediumpurple3
b1476	tan
b1477	paleturquoise
b1478	darkolivegreen
b1479	darkmagenta
b1480	darkolivegreen
b1481	floralwhite
b1482	darkolivegreen
b1483	yellowgreen
b1484	mediumpurple3
b1485	darkslateblue
b1486	lightgreen
b1487	lightgreen
b1488	lightgreen
b1489	salmon
b1490	darkolivegreen
b1491	black
b1492	darkolivegreen
b1493	darkolivegreen
b1494	yellow
b1495	yellow
b1496	skyblue
b1497	grey60
b1498	grey60
b1499	darkgrey
b1500	grey60
b1501	lightsteelblue1
b1502	mediumpurple3
b1503	grey60
b1504	grey60
b1505	grey60
b1506	grey60
b1507	bisque4
b1508	paleturquoise
b1511	darkgrey
b1512	tan
b1513	lightgreen
b1514	lightgreen
b1515	mediumpurple3
b1516	lightgreen
b1517	darkgrey
b1518	darkolivegreen
b1519	darkolivegreen
b1520	black
b1521	lightgreen
b1522	darkgreen
b1523	black
b1524	black
b1525	lightgreen
b1526	greenyellow
b1527	grey60
b1528	lightsteelblue1
b1529	darkgreen
b1530	midnightblue
b1531	midnightblue
b1532	skyblue
b1533	thistle2
b1534	tan
b1535	midnightblue
b1536	darkolivegreen
b1537	darkolivegreen
b1538	lightcyan1
b1539	midnightblue
b1540	black
b1541	midnightblue
b1542	greenyellow
b1544	royalblue
b1545	royalblue
b1546	turquoise
b1547	thistle1
b1548	magenta
b1549	greenyellow
b1550	floralwhite
b1551	darkolivegreen
b1552	lightsteelblue1
b1553	lightgreen
b1554	lightgreen
b1555	greenyellow
b1556	greenyellow
b1557	black
b1558	skyblue3
b1559	greenyellow
b1560	mediumpurple3
b1561	greenyellow
b1562	skyblue
b1563	salmon
b1564	darkolivegreen
b1565	skyblue
b1566	greenyellow
b1567	skyblue
b1568	greenyellow
b1569	lightsteelblue1
b1570	salmon
b1571	salmon
b1572	paleturquoise
b1573	royalblue
b1575	royalblue
b1576	greenyellow
b1577	royalblue
b1578	brown
b1579	grey60
b1580	greenyellow
b1581	lightgreen
b1582	darkgrey
b1583	bisque4
b1584	midnightblue
b1585	paleturquoise
b1586	darkolivegreen
b1587	greenyellow
b1588	greenyellow
b1589	thistle1
b1590	black
b1591	saddlebrown
b1592	lightgreen
b1593	greenyellow
b1594	thistle2
b1595	darkslateblue
b1596	black
b1597	darkolivegreen
b1598	darkolivegreen
b1599	darkgreen
b1600	greenyellow
b1601	darkgrey
b1602	green
b1603	darkorange
b1604	black
b1605	tan
b1606	darkmagenta
b1607	darkgreen
b1608	green
b1609	thistle2
b1610	greenyellow
b1611	darkorange
b1612	darkorange
b1613	midnightblue
b1614	darkolivegreen
b1615	darkgrey
b1616	lightgreen
b1617	lightgreen
b1618	thistle2
b1619	darkolivegreen
b1620	lightgreen
b1621	tan
b1622	black
b1623	salmon
b1624	salmon
b1625	midnightblue
b1626	skyblue3
b1627	skyblue3
b1628	black
b1629	black
b1630	orange
b1631	black
b1632	plum2
b1633	black
b1634	black
b1635	bisque4
b1636	plum2
b1637	plum2
b1638	green
b1639	black
b1640	greenyellow
b1641	paleturquoise
b1642	midnightblue
b1643	darkgreen
b1644	skyblue
b1645	skyblue
b1646	darkolivegreen
b1647	darkolivegreen
b1648	darkolivegreen
b1649	black
b1650	skyblue
b1651	paleturquoise
b1652	black
b1653	tan
b1654	midnightblue
b1655	green
b1656	brown
b1657	greenyellow
b1658	black
b1659	greenyellow
b1660	skyblue
b1661	darkolivegreen
b1662	salmon
b1663	paleturquoise
b1664	darkolivegreen
b1667	paleturquoise
b1668	darkolivegreen
b1669	brown4
b1670	greenyellow
b1671	royalblue
b1672	lightgreen
b1673	mediumpurple3
b1674	grey60
b1675	floralwhite
b1676	darkmagenta
b1677	darkolivegreen
b1678	darkolivegreen
b1679	darkolivegreen
b1680	darkolivegreen
b1681	darkolivegreen
b1682	darkolivegreen
b1683	darkolivegreen
b1684	darkolivegreen
b1685	darkolivegreen
b1686	green
b1687	black
b1688	paleturquoise
b1689	grey60
b1690	yellowgreen
b1691	violet
b1692	lightgreen
b1693	lightcyan1
b1694	mediumpurple3
b1695	mediumpurple3
b1696	lightsteelblue1
b1697	darkgrey
b1698	lightgreen
b1699	lightgreen
b1700	greenyellow
b1701	darkgrey
b1702	tan
b1703	midnightblue
b1704	black
b1705	black
b1706	salmon
b1707	floralwhite
b1708	paleturquoise
b1709	darkmagenta
b1710	darkolivegreen
b1711	plum2
b1712	darkolivegreen
b1713	skyblue
b1714	black
b1715	plum2
b1716	darkturquoise
b1717	darkturquoise
b1718	orange
b1719	paleturquoise
b1722	skyblue3
b1723	darkolivegreen
b1724	darkolivegreen
b1725	darkolivegreen
b1726	salmon
b1727	midnightblue
b1728	yellow
b1729	black
b1730	greenyellow
b1731	greenyellow
b1732	darkolivegreen
b1733	grey60
b1734	darkgrey
b1735	lightsteelblue1
b1736	greenyellow
b1737	lightgreen
b1738	thistle2
b1739	darkolivegreen
b1740	lightcyan1
b1741	green
b1742	darkgrey
b1743	mediumpurple3
b1744	thistle1
b1745	thistle1
b1746	darkolivegreen
b1747	darkolivegreen
b1748	mediumpurple3
b1749	black
b1750	turquoise
b1751	greenyellow
b1752	darkorange
b1753	saddlebrown
b1754	skyblue
b1755	tan
b1756	tan
b1757	brown
b1758	darkgreen
b1759	saddlebrown
b1760	floralwhite
b1761	tan
b1762	lightsteelblue1
b1763	black
b1764	lightcyan1
b1765	lightcyan1
b1766	darkmagenta
b1767	black
b1768	black
b1769	greenyellow
b1770	thistle2
b1771	saddlebrown
b1772	lightgreen
b1773	brown4
b1774	brown
b1775	darkgrey
b1776	lightgreen
b1777	bisque4
b1778	bisque4
b1779	brown
b1780	green
b1781	floralwhite
b1782	darkturquoise
b1783	darkolivegreen
b1784	darkolivegreen
b1785	grey60
b1786	skyblue3
b1787	orangered4
b1788	skyblue3
b1789	tan
b1790	greenyellow
b1791	darkgrey
b1792	darkolivegreen
b1793	midnightblue
b1794	green
b1795	darkolivegreen
b1796	grey60
b1797	grey60
b1798	salmon
b1799	bisque4
b1800	brown
b1801	yellow
b1802	mediumpurple3
b1803	lightgreen
b1804	black
b1805	saddlebrown
b1806	skyblue3
b1807	black
b1808	black
b1809	green
b1810	darkolivegreen
b1811	lightsteelblue1
b1812	black
b1813	black
b1814	paleturquoise
b1815	grey60
b1816	plum2
b1817	darkolivegreen
b1818	darkolivegreen
b1819	darkolivegreen
b1820	darkgreen
b1821	lightcyan
b1822	black
b1823	salmon
b1824	salmon
b1825	salmon
b1826	salmon
b1827	midnightblue
b1828	darkgrey
b1829	thistle2
b1830	green
b1831	black
b1832	midnightblue
b1833	darkgreen
b1834	black
b1835	plum2
b1836	darkolivegreen
b1837	paleturquoise
b1838	turquoise
b1839	green
b1840	thistle2
b1841	salmon
b1842	midnightblue
b1843	skyblue
b1844	salmon
b1845	salmon
b1846	paleturquoise
b1847	bisque4
b1848	darkgreen
b1849	skyblue
b1850	skyblue
b1851	mediumpurple3
b1852	ivory
b1853	salmon
b1854	darkolivegreen
b1855	black
b1856	black
b1857	black
b1858	darkgreen
b1859	green
b1860	saddlebrown
b1861	saddlebrown
b1862	grey60
b1863	black
b1864	black
b1865	black
b1866	saddlebrown
b1867	salmon
b1868	black
b1869	darkgreen
b1870	black
b1871	skyblue3
b1872	mediumpurple3
b1873	mediumpurple3
b1874	midnightblue
b1875	darkgreen
b1876	black
b1877	salmon
b1878	darkslateblue
b1879	plum1
b1880	plum1
b1881	tan
b1882	saddlebrown
b1883	plum1
b1884	tan
b1885	skyblue
b1886	yellow
b1887	tan
b1888	tan
b1889	tan
b1890	brown
b1891	black
b1892	green
b1893	lavenderblush3
b1894	royalblue
b1895	bisque4
b1896	darkolivegreen
b1897	darkolivegreen
b1900	lightgreen
b1901	lightgreen
b1902	bisque4
b1904	tan
b1905	darkturquoise
b1906	paleturquoise
b1907	plum2
b1908	paleturquoise
b1912	salmon
b1913	skyblue
b1914	salmon
b1915	black
b1916	salmon
b1917	tan
b1918	skyblue
b1919	darkolivegreen
b1920	midnightblue
b1921	green
b1922	black
b1923	midnightblue
b1924	lightcyan
b1925	greenyellow
b1926	greenyellow
b1927	darkolivegreen
b1928	greenyellow
b1929	palevioletred3
b1930	black
b1931	yellow
b1932	greenyellow
b1936	tan
b1937	darkslateblue
b1938	plum1
b1939	plum1
b1940	plum1
b1941	plum1
b1942	plum1
b1943	turquoise
b1944	plum1
b1945	plum1
b1946	plum1
b1947	darkslateblue
b1948	darkslateblue
b1949	turquoise
b1950	darkgrey
b1951	turquoise
b1952	paleturquoise
b1953	darkolivegreen
b1955	darkolivegreen
b1956	paleturquoise
b1957	darkolivegreen
b1958	paleturquoise
b1959	lightgreen
b1960	saddlebrown
b1961	black
b1962	salmon
b1963	midnightblue
b1967	darkolivegreen
b1968	salmon
b1969	salmon
b1970	grey60
b1971	darkolivegreen
b1972	darkolivegreen
b1973	lightsteelblue1
b1974	salmon
b1976	green
b1978	lightsteelblue1
b1981	thistle2
b1982	lightcyan1
b1983	green
b1985	darkgrey
b1987	salmon
b1988	royalblue
b1990	darkolivegreen
b1991	bisque4
b1992	darkgrey
b1993	thistle2
b1994	lavenderblush3
b1996	lavenderblush3
b1997	lavenderblush3
b1999	yellowgreen
b2000	thistle1
b2001	grey60
b2002	mediumpurple3
b2003	yellow
b2004	brown
b2005	violet
b2006	thistle2
b2007	paleturquoise
b2008	paleturquoise
b2009	darkolivegreen
b2010	salmon
b2011	salmon
b2012	black
b2013	black
b2014	black
b2015	grey60
b2016	salmon
b2017	salmon
b2018	midnightblue
b2019	lightcyan1
b2020	darkorange
b2021	lightcyan1
b2022	lightcyan1
b2023	lightcyan1
b2024	lightcyan1
b2025	lightcyan1
b2026	lightcyan1
b2027	black
b2028	black
b2029	skyblue
b2030	lavenderblush3
b2032	green
b2033	green
b2034	green
b2035	green
b2036	green
b2037	green
b2038	green
b2039	green
b2040	black
b2041	green
b2042	darkmagenta
b2043	tan
b2044	brown4
b2045	honeydew1
b2046	darkgrey
b2047	thistle1
b2048	thistle1
b2049	thistle1
b2050	thistle1
b2051	darkslateblue
b2052	yellowgreen
b2053	lightgreen
b2054	magenta
b2055	darkgrey
b2056	darkgrey
b2057	thistle1
b2058	darkslateblue
b2059	magenta
b2060	magenta
b2061	magenta
b2062	brown4
b2063	darkgrey
b2064	salmon
b2065	black
b2066	black
b2067	darkolivegreen
b2068	darkolivegreen
b2069	black
b2070	turquoise
b2071	grey60
b2072	lightgreen
b2073	yellow
b2074	darkmagenta
b2075	tan
b2076	tan
b2077	brown4
b2078	mediumpurple3
b2079	paleturquoise
b2080	darkolivegreen
b2081	black
b2082	darkorange2
b2083	brown
b2085	darkolivegreen
b2086	darkolivegreen
b2088	yellow
b2089	darkslateblue
b2091	darkorange
b2092	darkorange
b2093	darkorange
b2094	tan
b2095	darkorange
b2096	darkorange
b2097	darkolivegreen
b2098	darkgrey
b2099	tan
b2100	tan
b2101	thistle2
b2102	green
b2103	tan
b2104	darkgreen
b2105	turquoise
b2106	brown
b2107	paleturquoise
b2108	brown
b2109	grey60
b2110	lightcyan
b2111	turquoise
b2112	darkolivegreen
b2113	black
b2114	black
b2118	turquoise
b2119	thistle1
b2120	mediumpurple3
b2121	thistle1
b2122	yellow
b2123	grey60
b2124	skyblue3
b2125	green
b2126	black
b2127	darkolivegreen
b2128	tan
b2129	tan
[truncated: 2,322 more rows]

## Sheet: Hpy
Locus Tag	Modules colors
HP0001	turquoise
HP0002	turquoise
HP0003	turquoise
HP0004	green
HP0005	turquoise
HP0006	turquoise
HP0008	brown
HP0009	turquoise
HP0010	turquoise
HP0011	turquoise
HP0012	green
HP0013	turquoise
HP0014	turquoise
HP0015	turquoise
HP0016	turquoise
HP0017	brown
HP0018	green
HP0019	turquoise
HP0020	turquoise
HP0021	blue
HP0022	blue
HP0023	brown
HP0024	brown
HP0025	turquoise
HP0026	brown
HP0027	turquoise
HP0028	turquoise
HP0029	turquoise
HP0030	turquoise
HP0031	turquoise
HP0032	brown
HP0033	black
HP0034	blue
HP0035	black
HP0036	black
HP0037	blue
HP0038	turquoise
HP0041	turquoise
HP0042	blue
HP0043	green
HP0044	black
HP0045	red
HP0046	brown
HP0047	turquoise
HP0048	brown
HP0049	brown
HP0050	turquoise
HP0051	blue
HP0052	turquoise
HP0053	turquoise
HP0054	brown
HP0055	turquoise
HP0056	turquoise
HP0057	brown
HP0059	turquoise
HP0060	turquoise
HP0061	brown
HP0062	turquoise
HP0063	turquoise
HP0064	green
HP0065	brown
HP0066	brown
HP0067	blue
HP0068	blue
HP0069	green
HP0070	green
HP0071	green
HP0072	green
HP0073	green
HP0074	blue
HP0075	green
HP0076	black
HP0077	blue
HP0078	green
HP0079	green
HP0080	red
HP0081	brown
HP0082	turquoise
HP0083	turquoise
HP0084	greenyellow
HP0085	blue
HP0086	green
HP0087	blue
HP0088	brown
HP0089	turquoise
HP0090	turquoise
HP0091	turquoise
HP0092	turquoise
HP0093	turquoise
HP0094	brown
HP0095	blue
HP0096	turquoise
HP0097	turquoise
HP0098	brown
HP0099	turquoise
HP0100	blue
HP0101	green
HP0102	turquoise
HP0103	turquoise
HP0104	green
HP0105	red
HP0106	green
HP0107	red
HP0108	turquoise
HP0109	turquoise
HP0110	turquoise
HP0111	turquoise
HP0112	black
HP0113	brown
HP0114	green
HP0115	green
HP0116	brown
HP0117	green
HP0118	green
HP0119	green
HP0120	brown
HP0121	brown
HP0122	blue
HP0123	blue
HP0124	blue
HP0125	blue
HP0126	blue
HP0127	blue
HP0128	brown
HP0129	turquoise
HP0130	turquoise
HP0131	brown
HP0132	brown
HP0133	brown
HP0134	red
HP0135	green
HP0136	turquoise
HP0137	turquoise
HP0138	turquoise
HP0139	green
HP0140	turquoise
HP0141	black
HP0142	blue
HP0144	turquoise
HP0145	turquoise
HP0146	turquoise
HP0147	turquoise
HP0148	brown
HP0149	blue
HP0150	blue
HP0151	turquoise
HP0152	blue
HP0153	turquoise
HP0154	turquoise
HP0155	brown
HP0156	black
HP0157	blue
HP0158	green
HP0159	green
HP0160	blue
HP0161	brown
HP0162	blue
HP0163	blue
HP0164	blue
HP0165	green
HP0166	green
HP0167	green
HP0168	blue
HP0169	blue
HP0170	turquoise
HP0171	blue
HP0172	turquoise
HP0173	turquoise
HP0174	blue
HP0175	turquoise
HP0176	turquoise
HP0177	turquoise
HP0178	black
HP0179	green
HP0180	green
HP0181	blue
HP0182	blue
HP0183	blue
HP0184	blue
HP0185	blue
HP0186	turquoise
HP0187	brown
HP0188	brown
HP0189	green
HP0190	black
HP0191	black
HP0192	black
HP0193	black
HP0194	turquoise
HP0195	turquoise
HP0196	turquoise
HP0197	turquoise
HP0198	blue
HP0199	green
HP0200	brown
HP0201	blue
HP0202	blue
HP0203	blue
HP0204	red
HP0205	blue
HP0206	turquoise
HP0207	red
HP0209	turquoise
HP0210	turquoise
HP0211	turquoise
HP0212	turquoise
HP0213	black
HP0214	brown
HP0215	brown
HP0216	turquoise
HP0217	black
HP0218	turquoise
HP0219	green
HP0220	blue
HP0221	green
HP0222	blue
HP0223	blue
HP0224	turquoise
HP0225	brown
HP0226	turquoise
HP0227	brown
HP0228	green
HP0229	turquoise
HP0230	turquoise
HP0231	turquoise
HP0232	turquoise
HP0233	blue
HP0234	blue
HP0235	turquoise
HP0236	blue
HP0237	blue
HP0238	blue
HP0239	purple
HP0240	green
HP0241	green
HP0242	brown
HP0243	brown
HP0244	blue
HP0245	blue
HP0246	green
HP0247	black
HP0248	black
HP0249	blue
HP0250	brown
HP0251	brown
HP0252	turquoise
HP0253	black
HP0254	black
HP0255	blue
HP0256	green
HP0257	blue
HP0258	green
HP0259	green
HP0260	green
HP0261	turquoise
HP0262	green
HP0263	red
HP0264	brown
HP0265	turquoise
HP0266	turquoise
HP0267	turquoise
HP0268	brown
HP0269	turquoise
HP0270	blue
HP0271	blue
HP0272	blue
HP0273	blue
HP0274	blue
HP0275	turquoise
HP0276	brown
HP0277	brown
HP0278	green
HP0279	blue
HP0280	blue
HP0281	blue
HP0282	green
HP0283	green
HP0284	green
HP0285	red
HP0286	green
HP0287	green
HP0288	blue
HP0289	brown
HP0290	green
HP0291	brown
HP0292	green
HP0293	blue
HP0294	red
HP0295	green
HP0296	blue
HP0297	greenyellow
HP0298	turquoise
HP0299	turquoise
HP0300	turquoise
HP0301	turquoise
HP0302	turquoise
HP0303	turquoise
HP0304	green
HP0305	red
HP0306	green
HP0307	green
HP0308	blue
HP0309	red
HP0310	turquoise
HP0311	red
HP0312	green
HP0313	blue
HP0314	brown
HP0315	brown
HP0316	brown
HP0317	turquoise
HP0318	red
HP0319	turquoise
HP0320	brown
HP0321	brown
HP0322	turquoise
HP0323	brown
HP0324	turquoise
HP0325	green
HP0326	blue
HP0327	brown
HP0328	green
HP0329	blue
HP0330	black
HP0331	black
HP0332	turquoise
HP0333	blue
HP0334	blue
HP0335	brown
HP0336	turquoise
HP0337	brown
HP0338	blue
HP0339	turquoise
HP0340	brown
HP0341	brown
HP0342	brown
HP0343	brown
HP0344	brown
HP0345	brown
HP0346	brown
HP0347	green
HP0348	blue
HP0349	turquoise
HP0350	black
HP0351	blue
HP0352	blue
HP0353	blue
HP0354	blue
HP0355	blue
HP0356	green
HP0357	green
HP0358	brown
HP0359	brown
HP0360	turquoise
HP0361	green
HP0362	blue
HP0363	green
HP0364	brown
HP0365	black
HP0366	green
HP0367	green
HP0368	turquoise
HP0369	blue
HP0370	black
HP0371	brown
HP0372	black
HP0373	brown
HP0374	turquoise
HP0375	turquoise
HP0376	green
HP0377	turquoise
HP0378	brown
HP0379	brown
HP0380	red
HP0381	turquoise
HP0382	turquoise
HP0383	brown
HP0384	red
HP0385	brown
HP0386	brown
HP0387	brown
HP0388	blue
HP0389	green
HP0390	brown
HP0391	turquoise
HP0392	brown
HP0393	turquoise
HP0394	brown
HP0395	blue
HP0396	blue
HP0397	blue
HP0398	blue
HP0399	blue
HP0400	blue
HP0401	turquoise
HP0402	brown
HP0403	green
HP0404	turquoise
HP0405	turquoise
HP0406	brown
HP0407	brown
HP0408	turquoise
HP0409	turquoise
HP0410	black
HP0411	blue
HP0412	brown
HP0413	turquoise
HP0414	turquoise
HP0415	turquoise
HP0416	red
HP0417	black
HP0418	black
HP0419	blue
HP0420	green
HP0421	blue
HP0422	turquoise
HP0423	green
HP0424	brown
HP0425	green
HP0426	red
HP0427	brown
HP0428	brown
HP0429	brown
HP0430	brown
HP0431	brown
HP0432	turquoise
HP0433	brown
HP0434	brown
HP0435	turquoise
HP0436	brown
HP0437	brown
HP0438	red
HP0439	turquoise
HP0440	brown
HP0441	brown
HP0442	brown
HP0443	brown
HP0444	turquoise
HP0445	brown
HP0446	turquoise
HP0447	brown
HP0448	turquoise
HP0449	turquoise
HP0450	brown
HP0451	turquoise
HP0452	turquoise
HP0453	brown
HP0454	green
HP0455	brown
HP0456	turquoise
HP0457	brown
HP0458	turquoise
HP0459	brown
HP0460	brown
HP0461	brown
HP0462	turquoise
HP0463	turquoise
HP0464	brown
HP0465	green
HP0466	blue
HP0467	blue
HP0468	turquoise
HP0469	turquoise
HP0470	turquoise
HP0471	green
HP0472	brown
HP0473	turquoise
HP0474	green
HP0475	turquoise
HP0476	turquoise
HP0477	green
HP0478	blue
HP0479	green
HP0480	black
HP0481	blue
HP0482	blue
HP0484	blue
HP0485	turquoise
HP0486	blue
HP0487	blue
HP0488	brown
HP0489	brown
HP0490	black
HP0491	brown
HP0492	green
HP0493	blue
HP0494	blue
HP0495	turquoise
HP0496	brown
HP0497	black
HP0498	black
HP0499	blue
HP0500	turquoise
HP0501	black
HP0502	brown
HP0503	brown
HP0504	brown
HP0505	green
HP0506	black
HP0507	blue
HP0508	blue
HP0509	blue
HP0510	blue
HP0511	brown
HP0512	brown
HP0513	brown
HP0514	turquoise
HP0515	turquoise
HP0516	turquoise
HP0517	blue
HP0518	blue
HP0519	blue
HP0520	turquoise
HP0522	blue
HP0523	blue
HP0524	blue
HP0525	blue
HP0526	turquoise
HP0527	blue
HP0528	blue
HP0529	blue
HP0530	black
HP0531	brown
HP0532	turquoise
HP0534	turquoise
HP0535	turquoise
HP0536	turquoise
HP0537	blue
HP0538	blue
HP0539	green
HP0540	green
HP0541	brown
HP0542	turquoise
HP0543	brown
HP0544	blue
HP0545	turquoise
HP0546	turquoise
HP0547	turquoise
HP0549	brown
HP0550	black
HP0551	turquoise
HP0552	blue
HP0553	blue
HP0554	blue
HP0555	blue
HP0556	turquoise
HP0557	blue
HP0558	blue
HP0559	black
HP0561	turquoise
HP0562	brown
HP0563	turquoise
HP0564	turquoise
HP0565	turquoise
HP0566	brown
HP0567	green
HP0568	blue
HP0569	green
HP0570	turquoise
HP0571	turquoise
HP0572	turquoise
HP0573	turquoise
HP0574	black
HP0575	blue
HP0576	turquoise
HP0577	turquoise
HP0578	greenyellow
HP0579	green
HP0580	blue
HP0581	blue
HP0582	blue
HP0583	blue
HP0584	blue
HP0585	green
HP0586	brown
HP0587	green
HP0588	turquoise
HP0589	turquoise
HP0590	turquoise
HP0591	turquoise
HP0592	green
HP0593	red
HP0594	brown
HP0595	red
HP0596	brown
HP0597	blue
HP0598	blue
HP0599	turquoise
HP0600	blue
HP0601	green
HP0602	blue
HP0603	blue
HP0604	turquoise
HP0605	turquoise
HP0606	turquoise
HP0607	black
HP0608	turquoise
HP0609	brown
HP0610	turquoise
HP0611	turquoise
HP0612	turquoise
HP0613	turquoise
HP0614	red
HP0615	brown
HP0616	blue
HP0617	black
HP0618	black
HP0620	blue
HP0621	brown
HP0622	brown
HP0623	blue
HP0624	blue
HP0625	turquoise
HP0626	turquoise
HP0627	turquoise
HP0628	turquoise
HP0629	turquoise
HP0630	brown
HP0631	brown
HP0632	brown
HP0633	brown
HP0634	brown
HP0635	green
HP0636	turquoise
HP0637	turquoise
HP0638	turquoise
HP0639	red
HP0640	turquoise
HP0641	green
HP0642	red
HP0643	black
HP0644	brown
HP0645	blue
HP0646	blue
HP0647	black
HP0648	blue
HP0649	red
HP0650	blue
HP0651	brown
HP0652	green
HP0653	brown
HP0654	brown
HP0655	black
HP0656	blue
HP0657	brown
HP0658	blue
HP0659	blue
HP0660	blue
HP0661	blue
HP0662	green
HP0663	blue
HP0664	red
HP0665	green
HP0666	green
HP0667	brown
HP0668	turquoise
HP0669	brown
HP0670	turquoise
HP0671	turquoise
HP0672	red
HP0673	green
HP0674	turquoise
HP0675	green
HP0676	blue
HP0677	blue
HP0678	brown
HP0679	brown
HP0680	blue
HP0681	turquoise
HP0682	turquoise
HP0683	turquoise
HP0684	black
HP0685	turquoise
HP0686	turquoise
HP0687	green
HP0688	turquoise
HP0689	brown
HP0690	turquoise
HP0691	turquoise
HP0692	turquoise
HP0693	red
HP0694	turquoise
HP0695	turquoise
HP0696	black
HP0697	brown
HP0698	brown
HP0699	turquoise
HP0700	turquoise
HP0701	black
HP0702	black
HP0703	turquoise
HP0704	brown
HP0705	green
HP0706	blue
HP0707	blue
HP0708	green
HP0709	turquoise
HP0710	turquoise
HP0711	turquoise
HP0712	turquoise
HP0713	brown
HP0714	green
HP0715	green
HP0716	turquoise
HP0717	brown
HP0718	turquoise
HP0719	blue
HP0720	greenyellow
HP0721	greenyellow
HP0722	turquoise
HP0723	turquoise
HP0724	turquoise
HP0725	turquoise
HP0726	turquoise
HP0727	turquoise
HP0728	blue
HP0729	green
HP0730	turquoise
HP0731	turquoise
HP0732	green
HP0733	brown
HP0734	blue
HP0735	blue
HP0736	brown
HP0737	blue
HP0738	blue
HP0739	blue
HP0740	blue
HP0741	brown
HP0742	green
HP0743	green
HP0745	blue
HP0746	turquoise
HP0747	turquoise
HP0748	green
HP0749	blue
HP0750	green
HP0751	green
HP0752	green
HP0753	blue
HP0754	blue
HP0755	green
HP0756	blue
HP0757	blue
HP0758	green
HP0759	green
HP0760	brown
HP0761	turquoise
HP0762	blue
HP0763	turquoise
HP0764	turquoise
HP0765	turquoise
HP0766	brown
HP0767	brown
HP0768	green
HP0769	brown
HP0770	green
HP0771	green
HP0772	blue
HP0773	red
HP0774	blue
HP0775	blue
HP0776	brown
HP0777	black
HP0778	red
HP0779	brown
HP0780	turquoise
HP0781	blue
HP0782	green
HP0783	blue
HP0784	brown
HP0785	turquoise
HP0786	brown
HP0787	turquoise
HP0788	turquoise
HP0789	brown
HP0790	green
HP0791	blue
HP0792	blue
HP0793	brown
HP0794	turquoise
HP0795	brown
HP0796	brown
HP0797	turquoise
HP0798	green
HP0799	green
HP0800	green
HP0801	green
HP0802	green
HP0803	blue
HP0804	turquoise
HP0805	turquoise
HP0806	brown
HP0807	red
HP0808	turquoise
HP0809	turquoise
HP0810	turquoise
HP0811	brown
HP0812	green
HP0813	black
HP0814	black
HP0815	green
HP0816	green
HP0817	green
HP0818	blue
HP0819	blue
HP0820	turquoise
HP0821	blue
HP0822	blue
HP0823	turquoise
HP0824	green
HP0825	green
HP0826	blue
HP0827	brown
HP0828	turquoise
HP0829	turquoise
HP0830	turquoise
HP0831	turquoise
HP0832	turquoise
HP0833	blue
HP0834	turquoise
HP0835	turquoise
HP0836	turquoise
HP0837	turquoise
HP0838	black
HP0839	blue
HP0840	blue
HP0841	brown
HP0842	green
HP0843	turquoise
HP0844	turquoise
HP0845	turquoise
HP0846	brown
HP0847	brown
HP0848	brown
HP0849	brown
HP0850	green
HP0851	red
HP0852	blue
HP0853	brown
HP0854	green
HP0855	brown
HP0856	turquoise
HP0857	green
HP0858	blue
HP0859	green
HP0860	blue
HP0861	blue
HP0862	green
HP0863	blue
HP0864	blue
HP0865	black
HP0866	turquoise
HP0867	green
HP0868	green
HP0869	green
HP0870	blue
HP0871	turquoise
HP0872	turquoise
HP0873	black
HP0874	black
HP0875	brown
HP0876	red
HP0877	brown
HP0878	brown
HP0879	turquoise
HP0880	brown
HP0881	brown
HP0883	blue
HP0884	blue
HP0885	turquoise
HP0886	blue
HP0887	turquoise
HP0888	green
HP0889	green
HP0890	blue
HP0891	green
HP0892	turquoise
HP0893	turquoise
HP0894	turquoise
HP0895	brown
HP0896	black
HP0897	brown
HP0898	green
HP0899	red
HP0900	red
HP0901	brown
HP0902	turquoise
HP0903m	turquoise
HP0905	brown
HP0906	brown
HP0907	brown
HP0908	green
HP0909	black
HP0910	turquoise
HP0911	brown
HP0912	turquoise
HP0913	turquoise
HP0914	turquoise
HP0915	turquoise
HP0916	turquoise
HP0917	brown
HP0918	turquoise
HP0919	brown
HP0920	turquoise
HP0921	blue
HP0922	green
HP0923	blue
HP0924	green
HP0925	turquoise
HP0926	blue
HP0927	black
HP0928	green
HP0929	blue
HP0930	blue
HP0931	black
HP0932	brown
HP0933	blue
HP0934	blue
HP0935	red
HP0936	blue
HP0937	turquoise
HP0938	brown
HP0939	green
HP0940	red
HP0941	brown
HP0942	red
HP0943	turquoise
HP0944	turquoise
HP0945	turquoise
HP0946	turquoise
HP0947	turquoise
HP0948	green
HP0949	green
HP0950	brown
HP0951	green
HP0952	red
HP0953	red
HP0954	red
HP0955	blue
HP0956	blue
HP0957	blue
HP0958	black
HP0959	turquoise
HP0960	black
HP0961	black
HP0962	brown
HP0963	brown
HP0964	black
HP0965	green
HP0966	green
HP0967	brown
HP0969	blue
HP0970	blue
HP0971	green
HP0972	brown
HP0973	turquoise
HP0974	black
HP0975	black
HP0976	turquoise
HP0977	turquoise
HP0978	turquoise
HP0979	turquoise
HP0980	blue
HP0981	blue
HP0982	turquoise
HP0983	turquoise
HP0984	brown
HP0985	turquoise
HP0986	red
HP0987	brown
HP0988	turquoise
HP0989	turquoise
HP0990	turquoise
HP0991	brown
HP0992	brown
HP0993	brown
HP0994	turquoise
HP0995	turquoise
HP0996	turquoise
HP0997	turquoise
HP0998	turquoise
HP0999	turquoise
HP1000	turquoise
HP1001	turquoise
HP1002	turquoise
HP1003	turquoise
HP1004	green
HP1005	turquoise
HP1006	turquoise
HP1008	turquoise
HP1009	turquoise
HP1010	green
HP1011	brown
HP1012	turquoise
HP1013	greenyellow
HP1014	blue
HP1015	blue
HP1016	blue
HP1017	brown
HP1018	brown
HP1019	green
HP1020	green
HP1021	green
HP1022	green
HP1023	brown
HP1024	turquoise
HP1025	turquoise
HP1026	turquoise
HP1027	turquoise
HP1028	green
HP1029	blue
HP1030	blue
HP1031	blue
HP1032	blue
HP1033	blue
HP1034	blue
HP1035	blue
HP1036	black
HP1037	turquoise
HP1038	turquoise
HP1039	blue
HP1040	green
HP1041	blue
HP1042	green
HP1043	turquoise
HP1044	black
HP1045	turquoise
HP1046	blue
HP1047	blue
HP1048	blue
HP1049	blue
HP1050	green
HP1051	brown
HP1052	brown
HP1053	blue
HP1054	blue
HP1055	black
HP1056	blue
HP1057	blue
HP1058	brown
HP1059	turquoise
HP1060	green
HP1061	green
HP1062	blue
HP1063	green
HP1064	brown
HP1065	green
HP1066	blue
HP1067	green
HP1068	blue
HP1069	brown
HP1070	brown
HP1071	blue
HP1072	blue
HP1073	green
HP1074	green
HP1075	red
HP1076	green
HP1077	turquoise
HP1078	turquoise
HP1079	turquoise
HP1080	red
HP1081	green
HP1082	green
HP1083	turquoise
HP1084	turquoise
HP1085	blue
HP1086	brown
HP1087	blue
HP1088	brown
HP1089	brown
HP1090	blue
HP1091	red
HP1092	blue
HP1093	brown
HP1094	turquoise
HP1095	green
HP1096	green
HP1097	brown
HP1098	turquoise
HP1099	turquoise
HP1100	turquoise
HP1101	turquoise
HP1102	turquoise
HP1103	turquoise
HP1104	red
HP1105	blue
HP1106	green
HP1107	turquoise
HP1108	brown
HP1109	turquoise
HP1110	brown
HP1111	turquoise
HP1112	blue
HP1113	brown
HP1114	green
HP1115	turquoise
HP1116	brown
HP1117	green
HP1118	turquoise
HP1119	blue
HP1120	turquoise
HP1121	blue
HP1122	turquoise
HP1123	blue
HP1124	blue
HP1125	turquoise
HP1126	turquoise
HP1127	blue
HP1128	blue
HP1129	blue
HP1130	black
HP1131	black
HP1132	brown
HP1133	black
HP1134	black
HP1135	black
HP1136	black
HP1137	black
HP1138	brown
HP1139	brown
HP1140	brown
HP1141	green
HP1142	brown
HP1143	turquoise
HP1144	brown
HP1145	blue
HP1146	blue
HP1147	blue
HP1148	blue
HP1149	blue
HP1150	blue
HP1151	black
HP1152	turquoise
HP1153	brown
HP1154	green
HP1155	blue
HP1156	black
HP1157	brown
HP1158	brown
HP1159	blue
HP1160	black
HP1161	turquoise
HP1162	red
HP1163	brown
HP1164	turquoise
HP1165	turquoise
HP1166	red
HP1167	turquoise
HP1168	turquoise
HP1169	green
HP1170	blue
HP1171	green
HP1172	green
HP1173	green
HP1174	turquoise
HP1175	turquoise
HP1176	brown
HP1177	turquoise
HP1178	turquoise
HP1179	turquoise
HP1180	turquoise
HP1181	blue
HP1182	turquoise
HP1183	blue
HP1184	blue
HP1185	green
HP1186	turquoise
HP1187	green
HP1188	blue
HP1189	turquoise
HP1190	turquoise
HP1191	green
HP1192	brown
HP1193	turquoise
HP1194	brown
HP1195	blue
HP1196	blue
HP1197	blue
HP1198	brown
HP1199	blue
HP1200	blue
HP1201	blue
HP1202	green
HP1203	brown
HP1203a	purple
HP1204	black
HP1205	black
HP1206	green
HP1207	turquoise
HP1208	turquoise
HP1209	turquoise
HP1210	blue
HP1211	black
HP1212	turquoise
HP1213	blue
HP1214	turquoise
HP1215	brown
HP1216	blue
HP1217	black
HP1218	black
HP1219	brown
HP1220	green
HP1221	green
HP1222	brown
HP1223	green
HP1224	blue
HP1225	green
HP1226	brown
HP1227	turquoise
HP1228	black
HP1229	blue
HP1230	blue
HP1231	blue
HP1232	blue
HP1233	blue
HP1234	red
HP1235	blue
HP1236	turquoise
HP1237	turquoise
HP1238	green
HP1239	brown
HP1240	green
HP1241	brown
HP1242	turquoise
HP1243	turquoise
HP1244	greenyellow
HP1245	green
HP1246	greenyellow
HP1247	blue
HP1248	green
HP1249	green
HP1250	green
HP1251	green
HP1252	green
HP1253	green
HP1254	green
HP1255	blue
HP1256	black
HP1257	blue
HP1258	brown
HP1259	green
HP1260	blue
HP1261	green
HP1262	black
HP1263	greenyellow
HP1264	brown
HP1265	blue
HP1266	blue
HP1267	blue
HP1268	black
HP1269	brown
HP1270	black
HP1271	brown
HP1272	blue
HP1273	blue
HP1274	blue
HP1275	blue
HP1276	turquoise
HP1277	red
HP1278	blue
HP1279	green
HP1280	blue
HP1281	green
HP1282	blue
HP1283	green
HP1284	red
HP1285	turquoise
HP1286	blue
HP1287	turquoise
HP1288	turquoise
HP1289	turquoise
HP1290	turquoise
HP1291	turquoise
HP1292	blue
HP1293	blue
HP1294	blue
HP1295	blue
HP1296	blue
HP1297	greenyellow
HP1298	blue
HP1299	blue
HP1300	blue
HP1301	turquoise
HP1302	turquoise
HP1303	greenyellow
HP1304	greenyellow
HP1305	greenyellow
HP1306	greenyellow
HP1307	greenyellow
HP1308	greenyellow
HP1309	greenyellow
HP1310	greenyellow
HP1311	black
HP1312	greenyellow
HP1313	greenyellow
HP1314	greenyellow
HP1315	brown
HP1316	turquoise
HP1317	turquoise
HP1318	black
HP1319	blue
HP1320	blue
HP1321	brown
HP1322	turquoise
HP1323	turquoise
HP1324	brown
HP1325	turquoise
HP1326	turquoise
HP1327	brown
HP1328	red
HP1329	brown
HP1330	green
HP1331	blue
HP1332	blue
HP1333	turquoise
HP1334	turquoise
HP1335	brown
HP1336	green
HP1337	green
HP1338	green
HP1339	green
HP1340	green
HP1341	green
HP1342	brown
HP1343	black
HP1344	turquoise
HP1345	turquoise
HP1346	turquoise
HP1347	green
HP1348	blue
HP1349	blue
HP1350	blue
HP1351	turquoise
HP1352	turquoise
HP1353	blue
HP1354	blue
HP1355	blue
HP1356	blue
HP1357	green
HP1358	blue
HP1359	green
HP1360	blue
HP1361	blue
HP1362	green
HP1363	brown
HP1364	red
HP1365	blue
HP1366	turquoise
HP1367	turquoise
HP1368	brown
HP1369m	turquoise
HP1371	brown
HP1372	blue
HP1373	black
HP1374	turquoise
HP1375	turquoise
HP1376	turquoise
HP1377	blue
HP1378	brown
HP1379	blue
HP1380	blue
HP1381	brown
HP1382	green
HP1383	black
HP1384	brown
HP1385	turquoise
HP1386	green
HP1387	blue
HP1388	turquoise
HP1389	brown
HP1390	turquoise
HP1391	red
HP1392	green
HP1393	green
HP1394	green
HP1395	turquoise
HP1396	turquoise
HP1397	red
HP1398	turquoise
HP1399	turquoise
HP1400	black
HP1401	turquoise
HP1402	brown
HP1403	turquoise
HP1404	turquoise
HP1405	brown
HP1406	brown
HP1407	green
HP1408	brown
HP1409	green
HP1410	brown
HP1411	green
HP1412	brown
HP1413	turquoise
HP1414	turquoise
HP1415	turquoise
HP1416	blue
HP1418	blue
HP1419	black
HP1420	blue
HP1421	blue
HP1422	blue
HP1423	brown
HP1424	brown
HP1425	brown
HP1426	turquoise
HP1427	brown
HP1428	green
HP1429	blue
HP1430	blue
HP1431	turquoise
HP1432	green
HP1433	green
HP1434	green
HP1435	green
HP1436	brown
HP1437	turquoise
HP1438	turquoise
HP1439	brown
HP1440	green
HP1441	red
HP1442	red
HP1443	blue
HP1444	blue
HP1445	green
HP1446	blue
HP1447	brown
HP1448	greenyellow
HP1449	blue
HP1450	blue
HP1451	blue
HP1452	blue
HP1453	turquoise
HP1454	green
HP1455	red
HP1456	red
HP1457	green
HP1458	turquoise
HP1459	turquoise
HP1460	turquoise
HP1461	blue
HP1462	blue
HP1463	blue
HP1464	blue
HP1465	blue
HP1466	blue
HP1467	turquoise
HP1468	turquoise
HP1469	turquoise
HP1470	brown
HP1471	brown
HP1472	turquoise
HP1473	green
HP1474	red
HP1475	blue
HP1476	brown
HP1477	blue
HP1478	blue
HP1479	brown
HP1480	blue
HP1481	blue
HP1482	brown
HP1483	blue
HP1484	turquoise
HP1485	green
HP1486	blue
HP1487	blue
HP1488	black
HP1489	blue
HP1490	blue
HP1491	turquoise
HP1492	red
HP1493	green
HP1494	green
HP1495	green
HP1496	turquoise
HP1497	blue
HP1498	turquoise
HP1499	turquoise
HP1500	brown
HP1501	turquoise
HP1502	turquoise
HP1503	black
HP1504	turquoise
HP1505	turquoise
HP1506	turquoise
HP1507	green
HP1508	brown
HP1509	turquoise
HP1510	brown
HP1511	brown
HP1512	turquoise
HP1513	blue
HP1514	turquoise
HP1515	brown
HP1516	turquoise
HP1517	brown
HP1518	turquoise
HP1519	turquoise
HP1520	brown
HP1521	brown
HP1523	brown
HP1524	black
HP1525	black
HP1526	brown
HP1527	turquoise
HP1528	brown
HP1529	black
HP1530	brown
HP1531	black
HP1532	blue
HP1533	blue
HP1534	turquoise
HP1535	brown
HP1536	brown
HP1537	blue
HP1538	black
HP1539	turquoise
HP1540	blue
HP1541	brown
HP1542	green
HP1543	black
HP1544	blue
HP1545	blue
HP1546	blue
HP1547	green
HP1548	blue
HP1549	brown
HP1550	black
HP1551	turquoise
HP1552	blue
HP1553	brown
HP1554	greenyellow
HP1555	greenyellow
HP1556	blue
HP1557	turquoise
HP1558	blue
HP1559	blue
HP1560	turquoise
HP1561	turquoise
HP1562	turquoise
HP1563	turquoise
HP1564	blue
HP1565	blue
HP1566	turquoise
HP1567	green
HP1568	blue
HP1569	green
HP1570	green
HP1571	blue
HP1572	green
HP1573	red
HP1574	green
HP1575	green
HP1576	blue
HP1577	green
HP1578	brown
HP1579	black
HP1580	blue
HP1581	black
HP1582	red
HP1583	red
HP1584	green
HP1585	black
HP1586	turquoise
HP1587	green
HP1588	brown
HP1589	brown
HP1590	brown
HPt01	purple
HPt02	purple
HPt03	turquoise
HPt04	purple
HPt05	purple
HPt06	purple
HPt07	turquoise
HPt08	purple
HPt09	purple
HPt10	purple
HPt12	purple
HPt16	purple
HPt17	purple
HPt18	turquoise
HPt19	turquoise
HPt20	purple
HPt21	purple
HPt22	purple
HPt23	turquoise
HPt24	purple
HPt25	turquoise
HPt26	purple
HPt27	purple
HPt28	purple
HPt29	turquoise
HPt31	purple
HPt32	purple
HPt33	purple
HPt36	purple

## Sheet: Lrh
Locus Tag	Modules colors
LRHM_0001	black
LRHM_0002	cyan
LRHM_0003	cyan
LRHM_0004	magenta
LRHM_0005	magenta
LRHM_0006	magenta
LRHM_0007	tan
LRHM_0008	tan
LRHM_0009	tan
LRHM_0010	black
LRHM_0011	darkgreen
LRHM_0012	darkgreen
LRHM_0013	cyan
LRHM_0014	cyan
LRHM_0015	grey60
LRHM_0016	tan
LRHM_0017	tan
LRHM_0018	cyan
LRHM_0021	midnightblue
LRHM_0024	magenta
LRHM_0025	cyan
LRHM_0026	tan
LRHM_0028	tan
LRHM_0029	tan
LRHM_0030	black
LRHM_0031	black
LRHM_0032	darkgreen
LRHM_0033	black
LRHM_0034	tan
LRHM_0035	midnightblue
LRHM_0036	black
LRHM_0037	black
LRHM_0038	magenta
LRHM_0039	cyan
LRHM_0040	cyan
LRHM_0041	cyan
LRHM_0042	green
LRHM_0043	midnightblue
LRHM_0044	black
LRHM_0045	darkgreen
LRHM_0046	cyan
LRHM_0047	darkturquoise
LRHM_0048	tan
LRHM_0049	tan
LRHM_0050	tan
LRHM_0051	tan
LRHM_0052	green
LRHM_0053	tan
LRHM_0054	tan
LRHM_0055	tan
LRHM_0056	tan
LRHM_0057	tan
LRHM_0058	tan
LRHM_0059	tan
LRHM_0060	tan
LRHM_0061	tan
LRHM_0062	green
LRHM_0063	cyan
LRHM_0064	tan
LRHM_0065	cyan
LRHM_0066	green
LRHM_0067	green
LRHM_0068	tan
LRHM_0069	tan
LRHM_0070	midnightblue
LRHM_0071	midnightblue
LRHM_0072	midnightblue
LRHM_0073	magenta
LRHM_0074	green
LRHM_0075	green
LRHM_0076	green
LRHM_0077	green
LRHM_0078	green
LRHM_0079	tan
LRHM_0080	midnightblue
LRHM_0081	cyan
LRHM_0082	darkgreen
LRHM_0083	tan
LRHM_0084	magenta
LRHM_0085	magenta
LRHM_0086	magenta
LRHM_0087	magenta
LRHM_0088	magenta
LRHM_0089	magenta
LRHM_0090	tan
LRHM_0091	tan
LRHM_0092	tan
LRHM_0093	midnightblue
LRHM_0094	magenta
LRHM_0095	midnightblue
LRHM_0096	midnightblue
LRHM_0097	grey60
LRHM_0098	black
LRHM_0099	tan
LRHM_0100	tan
LRHM_0101	tan
LRHM_0102	green
LRHM_0104	cyan
LRHM_0105	magenta
LRHM_0106	tan
LRHM_0107	green
LRHM_0108	cyan
LRHM_0109	cyan
LRHM_0110	cyan
LRHM_0111	cyan
LRHM_0112	cyan
LRHM_0113	tan
LRHM_0114	tan
LRHM_0115	tan
LRHM_0116	tan
LRHM_0117	cyan
LRHM_0118	black
LRHM_0119	darkred
LRHM_0120	cyan
LRHM_0121	black
LRHM_0122	midnightblue
LRHM_0123	black
LRHM_0124	black
LRHM_0125	tan
LRHM_0126	tan
LRHM_0127	black
LRHM_0128	midnightblue
LRHM_0129	magenta
LRHM_0130	cyan
LRHM_0131	magenta
LRHM_0132	magenta
LRHM_0133	magenta
LRHM_0135	cyan
LRHM_0136	cyan
LRHM_0137	black
LRHM_0138	green
LRHM_0139	tan
LRHM_0140	tan
LRHM_0141	green
LRHM_0142	magenta
LRHM_0144	cyan
LRHM_0145	midnightblue
LRHM_0146	black
LRHM_0147	green
LRHM_0148	tan
LRHM_0149	black
LRHM_0150	magenta
LRHM_0151	magenta
LRHM_0154	black
LRHM_0155	tan
LRHM_0156	tan
LRHM_0157	tan
LRHM_0158	tan
LRHM_0159	tan
LRHM_0160	tan
LRHM_0161	tan
LRHM_0162	black
LRHM_0163	black
LRHM_0164	midnightblue
LRHM_0165	magenta
LRHM_0166	magenta
LRHM_0167	magenta
LRHM_0168	magenta
LRHM_0169	green
LRHM_0170	green
LRHM_0172	green
LRHM_0173	tan
LRHM_0174	cyan
LRHM_0175	cyan
LRHM_0176	cyan
LRHM_0177	green
LRHM_0178	black
LRHM_0179	tan
LRHM_0180	tan
LRHM_0181	black
LRHM_0182	black
LRHM_0183	black
LRHM_0184	midnightblue
LRHM_0185	tan
LRHM_0186	tan
LRHM_0187	black
LRHM_0188	cyan
LRHM_0189	tan
LRHM_0190	tan
LRHM_0191	darkturquoise
LRHM_0192	tan
LRHM_0193	tan
LRHM_0194	tan
LRHM_0195	midnightblue
LRHM_0196	cyan
LRHM_0197	cyan
LRHM_0198	green
LRHM_0200	darkgreen
LRHM_0201	tan
LRHM_0202	cyan
LRHM_0203	magenta
LRHM_0204	black
LRHM_0205	midnightblue
LRHM_0206	magenta
LRHM_0207	midnightblue
LRHM_0208	darkturquoise
LRHM_0209	cyan
LRHM_0210	cyan
LRHM_0211	cyan
LRHM_0212	cyan
LRHM_0213	darkred
LRHM_0214	black
LRHM_0215	black
LRHM_0216	black
LRHM_0217	cyan
LRHM_0218	green
LRHM_0219	green
LRHM_0220	tan
LRHM_0221	green
LRHM_0222	green
LRHM_0223	green
LRHM_0224	black
LRHM_0225	magenta
LRHM_0226	magenta
LRHM_0227	cyan
LRHM_0228	magenta
LRHM_0229	cyan
LRHM_0230	black
LRHM_0231	black
LRHM_0232	darkgreen
LRHM_0233	darkgreen
LRHM_0234	tan
LRHM_0236	tan
LRHM_0237	green
LRHM_0238	cyan
LRHM_0239	cyan
LRHM_0240	cyan
LRHM_0241	cyan
LRHM_0242	cyan
LRHM_0243	darkred
LRHM_0244	magenta
LRHM_0245	black
LRHM_0246	cyan
LRHM_0247	cyan
LRHM_0248	tan
LRHM_0249	black
LRHM_0250	tan
LRHM_0251	tan
LRHM_0252	tan
LRHM_0253	cyan
LRHM_0254	magenta
LRHM_0255	black
LRHM_0256	magenta
LRHM_0257	tan
LRHM_0258	tan
LRHM_0259	tan
LRHM_0260	tan
LRHM_0261	tan
LRHM_0262	tan
LRHM_0263	tan
LRHM_0264	tan
LRHM_0265	tan
LRHM_0266	tan
LRHM_0267	grey60
LRHM_0268	grey60
LRHM_0269	cyan
LRHM_0270	black
LRHM_0271	midnightblue
LRHM_0272	tan
LRHM_0273	tan
LRHM_0274	black
LRHM_0275	black
LRHM_0276	black
LRHM_0277	black
LRHM_0278	black
LRHM_0279	black
LRHM_0280	black
LRHM_0281	midnightblue
LRHM_0282	midnightblue
LRHM_0283	tan
LRHM_0284	tan
LRHM_0285	tan
LRHM_0286	tan
LRHM_0287	cyan
LRHM_0288	darkgreen
LRHM_0289	darkred
LRHM_0290	darkred
LRHM_0291	darkgreen
LRHM_0292	black
LRHM_0293	black
LRHM_0294	black
LRHM_0295	black
LRHM_0296	cyan
LRHM_0297	cyan
LRHM_0298	cyan
LRHM_0299	cyan
LRHM_0300	tan
LRHM_0301	cyan
LRHM_0302	black
LRHM_0303	black
LRHM_0304	tan
LRHM_0305	midnightblue
LRHM_0306	tan
LRHM_0307	royalblue
LRHM_0308	tan
LRHM_0309	tan
LRHM_0310	tan
LRHM_0311	cyan
LRHM_0312	black
LRHM_0313	black
LRHM_0314	midnightblue
LRHM_0315	magenta
LRHM_0316	green
LRHM_0317	cyan
LRHM_0318	tan
LRHM_0319	tan
LRHM_0320	tan
LRHM_0321	tan
LRHM_0322	tan
LRHM_0323	tan
LRHM_0325	tan
LRHM_0326	tan
LRHM_0327	tan
LRHM_0328	tan
LRHM_0329	tan
LRHM_0330	tan
LRHM_0332	tan
LRHM_0333	tan
LRHM_0334	tan
LRHM_0335	green
LRHM_0336	cyan
LRHM_0337	midnightblue
LRHM_0338	tan
LRHM_0339	tan
LRHM_0340	tan
LRHM_0341	grey60
LRHM_0342	tan
LRHM_0343	tan
LRHM_0344	tan
LRHM_0345	tan
LRHM_0346	tan
LRHM_0347	black
LRHM_0348	tan
LRHM_0350	cyan
LRHM_0351	tan
LRHM_0352	darkgreen
LRHM_0353	cyan
LRHM_0354	tan
LRHM_0355	black
LRHM_0356	tan
LRHM_0357	tan
LRHM_0358	cyan
LRHM_0359	magenta
LRHM_0360	tan
LRHM_0362	tan
LRHM_0363	tan
LRHM_0364	grey60
LRHM_0366	midnightblue
LRHM_0367	magenta
LRHM_0368	cyan
LRHM_0370	cyan
LRHM_0371	darkred
LRHM_0372	magenta
LRHM_0373	magenta
LRHM_0374	magenta
LRHM_0375	magenta
LRHM_0376	magenta
LRHM_0377	tan
LRHM_0378	tan
LRHM_0379	royalblue
LRHM_0380	tan
LRHM_0381	tan
LRHM_0382	tan
LRHM_0383	cyan
LRHM_0384	tan
LRHM_0385	tan
LRHM_0386	tan
LRHM_0387	tan
LRHM_0388	darkturquoise
LRHM_0390	cyan
LRHM_0391	green
LRHM_0392	green
LRHM_0393	tan
LRHM_0394	tan
LRHM_0395	tan
LRHM_0396	tan
LRHM_0397	tan
LRHM_0399	tan
LRHM_0400	tan
LRHM_0401	grey60
LRHM_0402	grey60
LRHM_0403	grey60
LRHM_0404	grey60
LRHM_0405	tan
LRHM_0406	tan
LRHM_0407	tan
LRHM_0408	tan
LRHM_0409	tan
LRHM_0410	tan
LRHM_0411	tan
LRHM_0412	tan
LRHM_0413	tan
LRHM_0414	midnightblue
LRHM_0415	midnightblue
LRHM_0416	midnightblue
LRHM_0417	midnightblue
LRHM_0418	cyan
LRHM_0419	tan
LRHM_0420	cyan
LRHM_0421	green
LRHM_0422	green
LRHM_0423	green
LRHM_0424	tan
LRHM_0425	cyan
LRHM_0426	cyan
LRHM_0427	cyan
LRHM_0428	cyan
LRHM_0430	cyan
LRHM_0431	cyan
LRHM_0432	cyan
LRHM_0433	cyan
LRHM_0434	cyan
LRHM_0436	black
LRHM_0437	black
LRHM_0438	magenta
LRHM_0439	tan
LRHM_0440	cyan
LRHM_0441	black
LRHM_0443	black
LRHM_0446	cyan
LRHM_0447	green
LRHM_0448	cyan
LRHM_0449	cyan
LRHM_0451	tan
LRHM_0452	tan
LRHM_0453	tan
LRHM_0454	tan
LRHM_0455	tan
LRHM_0456	tan
LRHM_0457	tan
LRHM_0458	tan
LRHM_0459	tan
LRHM_0460	tan
LRHM_0461	green
LRHM_0462	green
LRHM_0463	green
LRHM_0464	cyan
LRHM_0465	cyan
LRHM_0466	cyan
LRHM_0467	darkgreen
LRHM_0468	cyan
LRHM_0469	magenta
LRHM_0470	green
LRHM_0471	magenta
LRHM_0472	magenta
LRHM_0473	cyan
LRHM_0475	darkred
LRHM_0476	cyan
LRHM_0477	cyan
LRHM_0478	cyan
LRHM_0480	tan
LRHM_0481	green
LRHM_0483	midnightblue
LRHM_0484	green
LRHM_0485	midnightblue
LRHM_0486	tan
LRHM_0487	tan
LRHM_0488	green
LRHM_0489	green
LRHM_0490	green
LRHM_0491	green
LRHM_0492	tan
LRHM_0493	tan
LRHM_0494	tan
LRHM_0496	cyan
LRHM_0497	magenta
LRHM_0498	midnightblue
LRHM_0500	cyan
LRHM_0501	black
LRHM_0502	black
LRHM_0503	black
LRHM_0504	black
LRHM_0505	cyan
LRHM_0506	green
LRHM_0507	darkgreen
LRHM_0508	tan
LRHM_0509	tan
LRHM_0510	cyan
LRHM_0511	cyan
LRHM_0512	green
LRHM_0513	tan
LRHM_0514	cyan
LRHM_0515	cyan
LRHM_0516	midnightblue
LRHM_0517	magenta
LRHM_0518	magenta
LRHM_0519	magenta
LRHM_0520	magenta
LRHM_0521	cyan
LRHM_0522	magenta
LRHM_0523	cyan
LRHM_0524	green
LRHM_0525	green
LRHM_0526	grey60
LRHM_0527	black
LRHM_0528	black
LRHM_0529	cyan
LRHM_0530	green
LRHM_0531	cyan
LRHM_0532	cyan
LRHM_0533	green
LRHM_0534	green
LRHM_0535	cyan
LRHM_0536	magenta
LRHM_0537	cyan
LRHM_0538	cyan
LRHM_0539	green
LRHM_0540	tan
LRHM_0541	tan
LRHM_0542	tan
LRHM_0543	tan
LRHM_0544	tan
LRHM_0545	tan
LRHM_0546	green
LRHM_0547	tan
LRHM_0548	cyan
LRHM_0549	green
LRHM_0550	green
LRHM_0551	green
LRHM_0552	green
LRHM_0553	green
LRHM_0554	black
LRHM_0555	tan
LRHM_0556	darkturquoise
LRHM_0557	green
LRHM_0558	tan
LRHM_0561	tan
LRHM_0562	tan
LRHM_0563	tan
LRHM_0564	tan
LRHM_0565	black
LRHM_0567	green
LRHM_0568	cyan
LRHM_0569	tan
LRHM_0571	green
LRHM_0572	green
LRHM_0573	cyan
LRHM_0574	cyan
LRHM_0575	cyan
LRHM_0576	tan
LRHM_0577	black
LRHM_0578	black
LRHM_0579	cyan
LRHM_0580	midnightblue
LRHM_0581	midnightblue
LRHM_0582	midnightblue
LRHM_0583	green
LRHM_0584	darkgreen
LRHM_0585	tan
LRHM_0586	cyan
LRHM_0587	cyan
LRHM_0588	cyan
LRHM_0589	green
LRHM_0590	tan
LRHM_0591	tan
LRHM_0592	tan
LRHM_0594	tan
LRHM_0595	tan
LRHM_0596	magenta
LRHM_0597	tan
LRHM_0598	tan
LRHM_0599	royalblue
LRHM_0600	green
LRHM_0601	cyan
LRHM_0602	midnightblue
LRHM_0603	midnightblue
LRHM_0604	cyan
LRHM_0605	cyan
LRHM_0606	green
LRHM_0607	tan
LRHM_0608	black
LRHM_0609	tan
LRHM_0610	grey60
LRHM_0611	black
LRHM_0612	tan
LRHM_0613	green
LRHM_0614	tan
LRHM_0615	green
LRHM_0616	cyan
LRHM_0617	black
LRHM_0618	cyan
LRHM_0619	green
LRHM_0620	green
LRHM_0621	tan
LRHM_0622	tan
LRHM_0623	tan
LRHM_0624	grey60
LRHM_0625	tan
LRHM_0626	tan
LRHM_0627	tan
LRHM_0628	tan
LRHM_0629	tan
LRHM_0630	tan
LRHM_0631	tan
LRHM_0632	tan
LRHM_0633	tan
LRHM_0634	tan
LRHM_0635	tan
LRHM_0636	tan
LRHM_0637	tan
LRHM_0638	tan
LRHM_0639	tan
LRHM_0640	tan
LRHM_0641	tan
LRHM_0642	tan
LRHM_0643	tan
LRHM_0644	tan
LRHM_0645	tan
LRHM_0646	tan
LRHM_0647	tan
LRHM_0648	black
LRHM_0649	black
LRHM_0651	royalblue
LRHM_0652	tan
LRHM_0653	grey60
LRHM_0654	grey60
LRHM_0655	grey60
LRHM_0656	grey60
LRHM_0657	grey60
LRHM_0658	darkred
LRHM_0659	cyan
LRHM_0660	cyan
LRHM_0661	tan
LRHM_0663	tan
LRHM_0664	tan
LRHM_0665	tan
LRHM_0666	tan
LRHM_0667	tan
LRHM_0668	tan
LRHM_0669	green
LRHM_0670	black
LRHM_0671	cyan
LRHM_0672	black
LRHM_0673	black
LRHM_0674	cyan
LRHM_0675	green
LRHM_0676	green
LRHM_0677	cyan
LRHM_0678	tan
LRHM_0679	tan
LRHM_0680	tan
LRHM_0681	tan
LRHM_0682	tan
LRHM_0683	tan
LRHM_0684	tan
LRHM_0685	midnightblue
LRHM_0686	midnightblue
LRHM_0687	magenta
LRHM_0688	magenta
LRHM_0689	magenta
LRHM_0690	black
LRHM_0691	black
LRHM_0692	black
LRHM_0694	cyan
LRHM_0695	black
LRHM_0696	midnightblue
LRHM_0697	magenta
LRHM_0698	tan
LRHM_0699	tan
LRHM_0700	green
LRHM_0701	cyan
LRHM_0702	cyan
LRHM_0704	black
LRHM_0705	black
LRHM_0706	cyan
LRHM_0707	magenta
LRHM_0708	green
LRHM_0709	green
LRHM_0710	black
LRHM_0711	darkred
LRHM_0712	tan
LRHM_0713	tan
LRHM_0714	green
LRHM_0715	green
LRHM_0716	darkgreen
LRHM_0717	black
LRHM_0718	magenta
LRHM_0719	magenta
LRHM_0720	midnightblue
LRHM_0721	magenta
LRHM_0722	cyan
LRHM_0723	cyan
LRHM_0724	cyan
LRHM_0725	cyan
LRHM_0726	cyan
LRHM_0727	cyan
LRHM_0728	darkred
LRHM_0729	midnightblue
LRHM_0730	magenta
LRHM_0731	midnightblue
LRHM_0732	midnightblue
LRHM_0733	black
LRHM_0734	black
LRHM_0735	cyan
LRHM_0736	black
LRHM_0737	black
LRHM_0738	black
LRHM_0739	cyan
LRHM_0740	cyan
LRHM_0741	darkgreen
LRHM_0742	black
LRHM_0743	cyan
LRHM_0744	darkturquoise
LRHM_0745	tan
LRHM_0746	cyan
LRHM_0747	tan
LRHM_0748	tan
LRHM_0749	green
LRHM_0750	grey60
LRHM_0751	darkgreen
LRHM_0752	grey60
LRHM_0754	magenta
LRHM_0755	magenta
LRHM_0756	magenta
LRHM_0757	midnightblue
LRHM_0758	black
LRHM_0759	magenta
LRHM_0760	midnightblue
LRHM_0761	black
LRHM_0762	tan
LRHM_0763	tan
LRHM_0764	black
LRHM_0765	green
LRHM_0766	cyan
LRHM_0767	cyan
LRHM_0768	grey60
LRHM_0769	midnightblue
LRHM_0770	tan
LRHM_0771	midnightblue
LRHM_0772	midnightblue
LRHM_0773	black
LRHM_0774	midnightblue
LRHM_0775	magenta
LRHM_0776	darkred
LRHM_0777	midnightblue
LRHM_0778	midnightblue
LRHM_0779	black
LRHM_0780	green
LRHM_0781	darkred
LRHM_0782	green
LRHM_0783	cyan
LRHM_0784	midnightblue
LRHM_0785	magenta
LRHM_0786	magenta
LRHM_0787	midnightblue
LRHM_0788	darkred
LRHM_0789	tan
LRHM_0790	midnightblue
LRHM_0791	black
LRHM_0792	black
LRHM_0793	black
LRHM_0794	black
LRHM_0795	black
LRHM_0796	darkgreen
LRHM_0797	black
LRHM_0798	green
LRHM_0799	tan
LRHM_0800	black
LRHM_0801	black
LRHM_0802	magenta
LRHM_0803	black
LRHM_0804	black
LRHM_0805	midnightblue
LRHM_0806	black
LRHM_0808	black
LRHM_0809	black
LRHM_0810	tan
LRHM_0811	black
LRHM_0812	tan
LRHM_0813	green
LRHM_0814	tan
LRHM_0815	tan
LRHM_0816	cyan
LRHM_0817	green
LRHM_0818	darkred
LRHM_0819	magenta
LRHM_0820	midnightblue
LRHM_0821	tan
LRHM_0822	tan
LRHM_0823	magenta
LRHM_0824	cyan
LRHM_0825	magenta
LRHM_0826	green
LRHM_0827	tan
LRHM_0828	black
LRHM_0829	green
LRHM_0830	cyan
LRHM_0831	black
LRHM_0832	black
LRHM_0833	cyan
LRHM_0834	black
LRHM_0835	magenta
LRHM_0836	darkred
LRHM_0837	cyan
LRHM_0838	cyan
LRHM_0839	black
LRHM_0840	black
LRHM_0841	black
LRHM_0842	black
LRHM_0843	magenta
LRHM_0844	magenta
LRHM_0845	green
LRHM_0846	cyan
LRHM_0847	cyan
LRHM_0848	green
LRHM_0849	magenta
LRHM_0850	green
LRHM_0851	black
LRHM_0852	black
LRHM_0853	tan
LRHM_0854	green
LRHM_0855	black
LRHM_0856	grey60
LRHM_0857	black
LRHM_0858	black
LRHM_0859	black
LRHM_0860	magenta
LRHM_0861	darkgreen
LRHM_0862	green
LRHM_0863	cyan
LRHM_0864	magenta
LRHM_0865	midnightblue
LRHM_0866	black
LRHM_0867	black
LRHM_0868	black
LRHM_0869	cyan
LRHM_0870	cyan
LRHM_0871	tan
LRHM_0872	tan
LRHM_0873	grey60
LRHM_0874	cyan
LRHM_0875	magenta
LRHM_0876	midnightblue
LRHM_0877	darkgreen
LRHM_0878	tan
LRHM_0879	tan
LRHM_0880	grey60
LRHM_0881	tan
LRHM_0882	cyan
LRHM_0883	cyan
LRHM_0884	midnightblue
LRHM_0885	black
LRHM_0886	black
LRHM_0887	grey60
LRHM_0888	darkgreen
LRHM_0889	darkred
LRHM_0890	cyan
LRHM_0891	darkred
LRHM_0892	cyan
LRHM_0893	darkred
LRHM_0894	cyan
LRHM_0895	magenta
LRHM_0896	magenta
LRHM_0897	darkred
LRHM_0898	cyan
LRHM_0899	magenta
LRHM_0900	midnightblue
LRHM_0901	green
LRHM_0902	tan
LRHM_0903	tan
LRHM_0904	cyan
LRHM_0905	cyan
LRHM_0906	black
LRHM_0908	darkred
LRHM_0909	darkred
LRHM_0910	darkred
LRHM_0911	darkred
LRHM_0912	magenta
LRHM_0913	cyan
LRHM_0914	cyan
LRHM_0915	cyan
LRHM_0916	tan
LRHM_0917	tan
LRHM_0918	cyan
LRHM_0919	cyan
LRHM_0920	cyan
LRHM_0921	cyan
LRHM_0923	cyan
LRHM_0924	black
LRHM_0925	black
LRHM_0926	black
LRHM_0927	black
LRHM_0928	black
LRHM_0929	black
LRHM_0930	green
LRHM_0931	green
LRHM_0932	green
LRHM_0933	tan
LRHM_0934	tan
LRHM_0935	green
LRHM_0936	green
LRHM_0937	cyan
LRHM_0938	magenta
LRHM_0939	darkgreen
LRHM_0940	black
LRHM_0941	black
LRHM_0942	black
LRHM_0943	darkgreen
LRHM_0944	cyan
LRHM_0945	magenta
LRHM_0946	black
LRHM_0947	midnightblue
LRHM_0948	magenta
LRHM_0949	magenta
LRHM_0950	midnightblue
LRHM_0951	midnightblue
LRHM_0952	midnightblue
LRHM_0953	midnightblue
LRHM_0954	midnightblue
LRHM_0955	midnightblue
LRHM_0956	black
LRHM_0957	royalblue
LRHM_0958	royalblue
LRHM_0959	green
LRHM_0960	green
LRHM_0961	tan
LRHM_0962	green
LRHM_0963	green
LRHM_0964	cyan
LRHM_0965	cyan
LRHM_0966	green
LRHM_0967	cyan
LRHM_0968	green
LRHM_0969	cyan
LRHM_0970	darkred
LRHM_0971	cyan
LRHM_0973	magenta
LRHM_0974	midnightblue
LRHM_0975	black
LRHM_0976	darkred
LRHM_0977	darkred
LRHM_0978	darkred
LRHM_0979	midnightblue
LRHM_0980	midnightblue
LRHM_0981	midnightblue
LRHM_0982	midnightblue
LRHM_0984	black
LRHM_0985	black
LRHM_0986	green
LRHM_0987	green
LRHM_0988	cyan
LRHM_0989	green
LRHM_0990	green
LRHM_0991	green
LRHM_0992	magenta
LRHM_0993	magenta
LRHM_0994	magenta
LRHM_0995	cyan
LRHM_0996	cyan
LRHM_0997	tan
LRHM_0998	green
LRHM_0999	grey60
LRHM_1000	black
LRHM_1001	tan
LRHM_1002	black
LRHM_1003	cyan
LRHM_1004	cyan
LRHM_1005	cyan
LRHM_1006	black
LRHM_1007	green
LRHM_1008	tan
LRHM_1010	tan
LRHM_1011	tan
LRHM_1012	tan
LRHM_1013	tan
LRHM_1014	tan
LRHM_1015	tan
LRHM_1016	tan
LRHM_1017	tan
LRHM_1018	tan
LRHM_1019	midnightblue
LRHM_1020	cyan
LRHM_1021	green
LRHM_1023	magenta
LRHM_1024	darkgreen
LRHM_1025	cyan
LRHM_1026	cyan
LRHM_1027	cyan
LRHM_1028	magenta
LRHM_1029	magenta
LRHM_1030	magenta
LRHM_1031	magenta
LRHM_1032	magenta
LRHM_1033	magenta
LRHM_1034	black
LRHM_1035	tan
LRHM_1036	black
LRHM_1037	green
LRHM_1038	cyan
LRHM_1039	cyan
LRHM_1040	cyan
LRHM_1041	cyan
LRHM_1042	cyan
LRHM_1043	darkred
LRHM_1044	cyan
LRHM_1045	cyan
LRHM_1046	green
LRHM_1047	green
LRHM_1048	green
LRHM_1049	green
LRHM_1050	green
LRHM_1052	green
LRHM_1053	green
LRHM_1054	green
LRHM_1055	green
LRHM_1056	green
LRHM_1057	green
LRHM_1058	green
LRHM_1059	green
LRHM_1060	green
LRHM_1061	green
LRHM_1062	green
LRHM_1063	green
LRHM_1064	green
LRHM_1065	green
LRHM_1066	green
LRHM_1067	royalblue
LRHM_1068	royalblue
LRHM_1069	royalblue
LRHM_1070	royalblue
LRHM_1071	royalblue
LRHM_1072	royalblue
LRHM_1073	royalblue
LRHM_1074	royalblue
LRHM_1075	royalblue
LRHM_1076	royalblue
LRHM_1077	royalblue
LRHM_1078	royalblue
LRHM_1079	royalblue
LRHM_1080	royalblue
LRHM_1081	royalblue
LRHM_1082	royalblue
LRHM_1083	royalblue
LRHM_1084	royalblue
LRHM_1085	cyan
LRHM_1088	royalblue
LRHM_1089	royalblue
LRHM_1090	cyan
LRHM_1091	midnightblue
LRHM_1092	cyan
LRHM_1093	cyan
LRHM_1094	green
LRHM_1095	green
LRHM_1096	green
LRHM_1097	green
LRHM_1098	grey60
LRHM_1099	green
LRHM_1100	cyan
LRHM_1101	green
LRHM_1102	cyan
LRHM_1104	tan
LRHM_1105	green
LRHM_1106	black
LRHM_1107	cyan
LRHM_1108	cyan
LRHM_1109	black
LRHM_1110	black
LRHM_1111	black
LRHM_1112	cyan
LRHM_1113	grey60
LRHM_1114	green
LRHM_1115	magenta
LRHM_1116	cyan
LRHM_1117	green
LRHM_1118	magenta
LRHM_1119	midnightblue
LRHM_1120	black
LRHM_1122	darkred
LRHM_1123	magenta
LRHM_1124	darkred
LRHM_1125	darkred
LRHM_1126	darkred
LRHM_1127	darkred
LRHM_1128	cyan
LRHM_1129	darkred
LRHM_1130	cyan
LRHM_1131	darkred
LRHM_1132	darkred
LRHM_1133	cyan
LRHM_1134	black
LRHM_1135	black
LRHM_1136	tan
LRHM_1137	black
LRHM_1138	black
LRHM_1139	black
LRHM_1140	tan
LRHM_1142	cyan
LRHM_1143	cyan
LRHM_1144	magenta
LRHM_1145	magenta
LRHM_1146	darkred
LRHM_1147	cyan
LRHM_1148	cyan
LRHM_1149	darkred
LRHM_1150	darkred
LRHM_1151	cyan
LRHM_1152	green
LRHM_1153	green
LRHM_1154	tan
LRHM_1155	green
LRHM_1156	cyan
LRHM_1157	tan
LRHM_1158	black
LRHM_1159	black
LRHM_1160	green
LRHM_1161	cyan
LRHM_1162	tan
LRHM_1163	green
LRHM_1164	green
LRHM_1165	cyan
LRHM_1166	green
LRHM_1167	cyan
LRHM_1168	magenta
LRHM_1169	cyan
LRHM_1170	black
LRHM_1171	cyan
LRHM_1172	green
LRHM_1173	tan
LRHM_1174	green
LRHM_1175	midnightblue
LRHM_1176	tan
LRHM_1177	tan
LRHM_1178	cyan
LRHM_1179	midnightblue
LRHM_1180	midnightblue
LRHM_1181	magenta
LRHM_1182	cyan
LRHM_1183	green
LRHM_1184	green
LRHM_1185	cyan
LRHM_1186	tan
LRHM_1187	black
LRHM_1188	tan
LRHM_1189	black
LRHM_1190	black
LRHM_1191	tan
LRHM_1192	tan
LRHM_1193	green
LRHM_1196	midnightblue
LRHM_1197	tan
LRHM_1198	tan
LRHM_1199	green
LRHM_1200	green
LRHM_1201	cyan
LRHM_1202	black
LRHM_1203	tan
LRHM_1204	black
LRHM_1205	black
LRHM_1206	grey60
LRHM_1207	tan
LRHM_1208	green
LRHM_1209	tan
LRHM_1210	cyan
LRHM_1211	cyan
LRHM_1212	cyan
LRHM_1213	darkgreen
LRHM_1214	black
LRHM_1215	black
LRHM_1216	darkgreen
LRHM_1217	black
LRHM_1218	magenta
LRHM_1219	magenta
LRHM_1220	magenta
LRHM_1221	cyan
LRHM_1222	magenta
LRHM_1223	cyan
LRHM_1224	tan
LRHM_1225	tan
LRHM_1226	tan
LRHM_1227	grey60
LRHM_1228	midnightblue
LRHM_1229	black
LRHM_1230	black
LRHM_1231	black
LRHM_1232	darkgreen
LRHM_1233	cyan
LRHM_1234	darkgreen
LRHM_1235	magenta
LRHM_1236	midnightblue
LRHM_1237	darkgreen
LRHM_1238	magenta
LRHM_1239	magenta
LRHM_1240	midnightblue
LRHM_1241	midnightblue
LRHM_1242	tan
LRHM_1243	grey60
LRHM_1244	tan
LRHM_1245	tan
LRHM_1246	tan
LRHM_1247	tan
LRHM_1248	green
LRHM_1249	black
LRHM_1250	black
LRHM_1251	midnightblue
LRHM_1252	cyan
LRHM_1253	darkgreen
LRHM_1254	midnightblue
LRHM_1255	cyan
LRHM_1256	midnightblue
LRHM_1257	magenta
LRHM_1258	tan
LRHM_1259	tan
LRHM_1260	cyan
LRHM_1261	green
LRHM_1262	cyan
LRHM_1263	green
LRHM_1264	green
LRHM_1265	tan
LRHM_1266	tan
LRHM_1267	tan
LRHM_1268	tan
LRHM_1269	tan
LRHM_1270	tan
LRHM_1271	green
LRHM_1272	green
LRHM_1273	magenta
LRHM_1274	magenta
LRHM_1275	magenta
LRHM_1276	cyan
LRHM_1277	magenta
LRHM_1278	magenta
LRHM_1279	magenta
LRHM_1280	midnightblue
LRHM_1281	magenta
LRHM_1282	magenta
LRHM_1283	darkgreen
LRHM_1284	darkgreen
LRHM_1285	green
LRHM_1286	tan
LRHM_1287	grey60
LRHM_1288	darkgreen
LRHM_1289	magenta
LRHM_1290	magenta
LRHM_1291	magenta
LRHM_1292	cyan
LRHM_1293	cyan
LRHM_1294	cyan
LRHM_1295	midnightblue
LRHM_1296	cyan
LRHM_1297	cyan
LRHM_1298	royalblue
LRHM_1299	green
LRHM_1300	cyan
LRHM_1301	cyan
LRHM_1302	green
LRHM_1303	black
LRHM_1304	black
LRHM_1305	black
LRHM_1306	magenta
LRHM_1307	magenta
LRHM_1308	darkred
LRHM_1309	magenta
LRHM_1310	darkred
LRHM_1311	green
LRHM_1312	black
LRHM_1313	cyan
LRHM_1314	magenta
LRHM_1315	magenta
LRHM_1316	cyan
LRHM_1317	cyan
LRHM_1318	magenta
LRHM_1319	magenta
LRHM_1320	cyan
LRHM_1321	cyan
LRHM_1322	cyan
LRHM_1323	black
LRHM_1324	black
LRHM_1325	black
LRHM_1326	black
LRHM_1327	magenta
LRHM_1328	cyan
LRHM_1329	cyan
LRHM_1330	cyan
LRHM_1331	cyan
LRHM_1332	cyan
LRHM_1333	black
LRHM_1334	cyan
LRHM_1335	darkgreen
LRHM_1336	tan
LRHM_1337	green
LRHM_1338	tan
LRHM_1339	tan
LRHM_1340	black
LRHM_1341	darkgreen
LRHM_1342	black
LRHM_1343	magenta
LRHM_1344	cyan
LRHM_1345	cyan
LRHM_1346	tan
LRHM_1347	tan
LRHM_1348	tan
LRHM_1349	tan
LRHM_1350	magenta
LRHM_1351	magenta
LRHM_1352	magenta
LRHM_1353	cyan
LRHM_1354	cyan
LRHM_1355	cyan
LRHM_1356	cyan
LRHM_1357	tan
LRHM_1358	tan
LRHM_1359	grey60
LRHM_1360	tan
LRHM_1361	tan
LRHM_1362	tan
LRHM_1363	black
LRHM_1364	black
LRHM_1365	tan
LRHM_1366	tan
LRHM_1367	tan
LRHM_1368	tan
LRHM_1369	cyan
LRHM_1370	midnightblue
LRHM_1371	magenta
LRHM_1372	cyan
LRHM_1373	cyan
LRHM_1374	green
LRHM_1375	green
LRHM_1376	green
LRHM_1377	green
LRHM_1378	green
LRHM_1379	tan
LRHM_1380	cyan
LRHM_1381	tan
LRHM_1382	green
LRHM_1383	green
LRHM_1384	green
LRHM_1385	cyan
LRHM_1386	tan
LRHM_1387	tan
LRHM_1388	green
LRHM_1389	black
LRHM_1390	tan
LRHM_1391	cyan
LRHM_1392	cyan
LRHM_1393	black
LRHM_1394	grey60
LRHM_1395	tan
LRHM_1396	midnightblue
LRHM_1397	midnightblue
LRHM_1398	midnightblue
LRHM_1399	magenta
LRHM_1400	midnightblue
LRHM_1401	magenta
LRHM_1402	magenta
LRHM_1403	magenta
LRHM_1404	magenta
LRHM_1405	darkred
LRHM_1406	black
LRHM_1407	black
LRHM_1408	darkred
LRHM_1409	cyan
LRHM_1410	midnightblue
LRHM_1411	midnightblue
LRHM_1412	cyan
LRHM_1413	cyan
LRHM_1414	tan
LRHM_1415	cyan
LRHM_1416	midnightblue
LRHM_1417	magenta
LRHM_1418	green
LRHM_1419	green
LRHM_1420	tan
LRHM_1421	tan
LRHM_1422	green
LRHM_1423	green
LRHM_1424	cyan
LRHM_1425	green
LRHM_1426	tan
LRHM_1427	tan
LRHM_1428	tan
LRHM_1429	tan
LRHM_1430	tan
LRHM_1431	tan
LRHM_1432	cyan
LRHM_1433	tan
LRHM_1434	tan
LRHM_1435	black
LRHM_1436	cyan
LRHM_1437	cyan
LRHM_1438	cyan
LRHM_1439	cyan
LRHM_1440	cyan
LRHM_1441	midnightblue
LRHM_1442	midnightblue
LRHM_1443	midnightblue
LRHM_1444	cyan
LRHM_1445	darkred
LRHM_1447	tan
LRHM_1448	tan
LRHM_1449	cyan
LRHM_1450	cyan
LRHM_1451	darkgreen
LRHM_1452	darkred
LRHM_1453	magenta
LRHM_1454	magenta
LRHM_1455	cyan
LRHM_1456	cyan
LRHM_1457	cyan
LRHM_1458	magenta
LRHM_1459	cyan
LRHM_1460	cyan
LRHM_1462	cyan
LRHM_1463	cyan
LRHM_1464	cyan
LRHM_1465	darkred
LRHM_1466	cyan
LRHM_1467	magenta
LRHM_1468	magenta
LRHM_1469	magenta
LRHM_1470	cyan
LRHM_1471	magenta
LRHM_1472	cyan
LRHM_1473	cyan
LRHM_1474	cyan
LRHM_1475	cyan
LRHM_1476	cyan
LRHM_1478	cyan
LRHM_1479	cyan
LRHM_1480	green
LRHM_1481	darkred
LRHM_1482	cyan
LRHM_1483	cyan
LRHM_1484	cyan
LRHM_1485	tan
LRHM_1486	tan
LRHM_1487	cyan
LRHM_1488	cyan
LRHM_1489	cyan
LRHM_1490	cyan
LRHM_1491	cyan
LRHM_1492	cyan
LRHM_1493	darkred
LRHM_1494	tan
LRHM_1495	black
LRHM_1496	black
LRHM_1497	black
LRHM_1498	magenta
LRHM_1499	magenta
LRHM_1500	cyan
LRHM_1501	green
LRHM_1502	green
LRHM_1503	green
LRHM_1504	green
LRHM_1505	cyan
LRHM_1506	green
LRHM_1507	cyan
LRHM_1508	magenta
LRHM_1509	magenta
LRHM_1510	magenta
LRHM_1511	cyan
LRHM_1512	darkgreen
LRHM_1513	tan
LRHM_1514	tan
LRHM_1515	cyan
LRHM_1516	midnightblue
LRHM_1517	midnightblue
LRHM_1519	cyan
LRHM_1520	darkgreen
LRHM_1523	midnightblue
LRHM_1524	magenta
LRHM_1525	cyan
LRHM_1526	midnightblue
LRHM_1527	black
LRHM_1528	midnightblue
LRHM_1529	black
LRHM_1530	midnightblue
LRHM_1531	cyan
LRHM_1532	midnightblue
LRHM_1533	darkred
LRHM_1534	darkred
LRHM_1535	black
LRHM_1536	tan
LRHM_1537	royalblue
LRHM_1538	green
LRHM_1539	cyan
LRHM_1540	darkgreen
LRHM_1541	tan
LRHM_1542	tan
LRHM_1543	tan
LRHM_1544	magenta
LRHM_1545	magenta
LRHM_1546	cyan
LRHM_1547	cyan
LRHM_1548	grey60
LRHM_1549	grey60
LRHM_1550	black
LRHM_1551	tan
LRHM_1552	tan
LRHM_1553	tan
LRHM_1554	midnightblue
LRHM_1555	darkgreen
LRHM_1556	midnightblue
LRHM_1557	midnightblue
LRHM_1558	midnightblue
LRHM_1561	cyan
LRHM_1562	darkred
LRHM_1563	darkgreen
LRHM_1564	black
LRHM_1565	midnightblue
LRHM_1566	midnightblue
LRHM_1567	green
LRHM_1568	royalblue
LRHM_1569	cyan
LRHM_1570	tan
LRHM_1571	tan
LRHM_1572	darkgreen
LRHM_1573	darkgreen
LRHM_1574	black
LRHM_1575	darkgreen
LRHM_1576	black
LRHM_1577	black
LRHM_1578	black
LRHM_1579	black
LRHM_1580	black
LRHM_1581	magenta
LRHM_1582	green
LRHM_1583	tan
LRHM_1584	cyan
LRHM_1585	black
LRHM_1586	black
LRHM_1587	darkred
LRHM_1588	green
LRHM_1589	tan
LRHM_1590	tan
LRHM_1591	tan
LRHM_1592	tan
LRHM_1593	cyan
LRHM_1594	black
LRHM_1595	black
LRHM_1596	midnightblue
LRHM_1597	darkred
LRHM_1598	cyan
LRHM_1599	darkgreen
LRHM_1600	darkred
LRHM_1601	magenta
LRHM_1602	magenta
LRHM_1603	magenta
LRHM_1604	magenta
LRHM_1605	magenta
LRHM_1606	magenta
LRHM_1607	magenta
LRHM_1608	darkred
LRHM_1609	black
LRHM_1610	black
LRHM_1611	cyan
LRHM_1612	cyan
LRHM_1613	black
LRHM_1614	black
LRHM_1615	black
LRHM_1616	black
LRHM_1617	darkgreen
LRHM_1618	black
LRHM_1619	black
LRHM_1620	midnightblue
LRHM_1621	midnightblue
LRHM_1622	darkred
LRHM_1623	black
LRHM_1624	black
LRHM_1625	black
LRHM_1626	darkgreen
LRHM_1627	magenta
LRHM_1628	grey60
LRHM_1629	magenta
LRHM_1630	tan
LRHM_1631	tan
LRHM_1632	darkred
LRHM_1633	darkred
LRHM_1634	magenta
LRHM_1635	green
LRHM_1636	green
LRHM_1637	green
LRHM_1638	grey60
LRHM_1639	black
LRHM_1640	black
LRHM_1641	black
LRHM_1642	black
LRHM_1644	cyan
LRHM_1645	tan
LRHM_1646	tan
LRHM_1647	green
LRHM_1648	tan
LRHM_1649	black
LRHM_1650	darkgreen
LRHM_1651	black
LRHM_1652	midnightblue
LRHM_1653	magenta
LRHM_1654	magenta
LRHM_1656	darkgreen
LRHM_1657	tan
LRHM_1658	cyan
LRHM_1659	midnightblue
LRHM_1660	midnightblue
LRHM_1661	magenta
LRHM_1662	cyan
LRHM_1663	darkred
LRHM_1664	tan
LRHM_1665	cyan
LRHM_1666	tan
LRHM_1667	tan
LRHM_1668	black
LRHM_1669	grey60
LRHM_1670	grey60
LRHM_1671	black
LRHM_1672	grey60
LRHM_1673	grey60
LRHM_1674	grey60
LRHM_1675	tan
LRHM_1676	tan
LRHM_1677	tan
LRHM_1678	tan
LRHM_1679	tan
LRHM_1680	cyan
LRHM_1681	black
LRHM_1682	darkgreen
LRHM_1683	black
LRHM_1684	darkgreen
LRHM_1686	midnightblue
LRHM_1687	midnightblue
LRHM_1688	cyan
LRHM_1689	cyan
LRHM_1690	magenta
LRHM_1691	cyan
LRHM_1692	cyan
LRHM_1693	black
LRHM_1694	magenta
LRHM_1695	cyan
LRHM_1696	cyan
LRHM_1697	cyan
LRHM_1698	tan
LRHM_1699	black
LRHM_1700	black
LRHM_1701	black
LRHM_1702	black
LRHM_1703	grey60
LRHM_1704	magenta
LRHM_1705	magenta
LRHM_1706	cyan
LRHM_1707	black
LRHM_1708	darkgreen
LRHM_1709	cyan
LRHM_1710	cyan
LRHM_1711	cyan
LRHM_1712	black
LRHM_1713	magenta
LRHM_1714	darkred
LRHM_1715	darkred
LRHM_1716	black
LRHM_1717	cyan
LRHM_1718	black
LRHM_1719	tan
LRHM_1720	black
LRHM_1721	black
LRHM_1722	black
LRHM_1723	tan
LRHM_1724	tan
LRHM_1725	black
LRHM_1726	tan
LRHM_1727	tan
LRHM_1728	green
LRHM_1729	green
LRHM_1730	green
LRHM_1731	cyan
LRHM_1732	green
LRHM_1733	cyan
LRHM_1734	cyan
LRHM_1735	cyan
LRHM_1736	green
LRHM_1737	magenta
LRHM_1738	magenta
LRHM_1739	darkred
LRHM_1740	cyan
LRHM_1741	darkred
LRHM_1742	cyan
LRHM_1743	darkred
LRHM_1744	darkred
LRHM_1745	darkred
LRHM_1746	cyan
LRHM_1747	darkred
LRHM_1748	darkred
LRHM_1749	darkred
LRHM_1750	cyan
LRHM_1751	cyan
LRHM_1752	cyan
LRHM_1753	green
LRHM_1754	tan
LRHM_1755	darkgreen
LRHM_1756	darkred
LRHM_1757	green
LRHM_1758	green
LRHM_1759	black
LRHM_1760	black
LRHM_1761	cyan
LRHM_1762	tan
LRHM_1763	cyan
LRHM_1764	magenta
LRHM_1765	tan
LRHM_1766	cyan
LRHM_1767	cyan
LRHM_1768	green
LRHM_1769	tan
LRHM_1770	tan
LRHM_1771	tan
LRHM_1772	tan
LRHM_1773	tan
LRHM_1774	tan
LRHM_1775	tan
LRHM_1776	midnightblue
LRHM_1777	tan
LRHM_1778	midnightblue
LRHM_1779	cyan
LRHM_1780	cyan
LRHM_1781	tan
LRHM_1782	black
LRHM_1783	black
LRHM_1784	black
LRHM_1785	black
LRHM_1786	grey60
LRHM_1787	black
LRHM_1788	green
LRHM_1789	magenta
LRHM_1790	black
LRHM_1791	cyan
LRHM_1792	darkred
LRHM_1793	green
LRHM_1794	cyan
LRHM_1795	tan
LRHM_1796	green
LRHM_1797	grey60
LRHM_1798	midnightblue
LRHM_1799	black
LRHM_1800	black
LRHM_1801	black
LRHM_1802	cyan
LRHM_1803	cyan
LRHM_1804	cyan
LRHM_1805	green
LRHM_1806	tan
LRHM_1807	tan
LRHM_1808	cyan
LRHM_1809	cyan
LRHM_1810	darkred
LRHM_1811	cyan
LRHM_1812	cyan
LRHM_1813	green
LRHM_1814	green
LRHM_1815	cyan
LRHM_1817	cyan
LRHM_1818	cyan
LRHM_1819	green
LRHM_1820	black
LRHM_1821	black
LRHM_1822	black
LRHM_1823	magenta
LRHM_1824	magenta
LRHM_1825	cyan
LRHM_1826	green
LRHM_1827	darkgreen
LRHM_1828	tan
LRHM_1829	tan
LRHM_1830	green
LRHM_1831	green
LRHM_1832	cyan
LRHM_1833	darkturquoise
LRHM_1834	cyan
LRHM_1835	darkturquoise
LRHM_1836	darkturquoise
LRHM_1837	darkturquoise
LRHM_1838	darkturquoise
LRHM_1839	darkturquoise
LRHM_1840	darkturquoise
LRHM_1841	darkturquoise
LRHM_1842	darkturquoise
LRHM_1843	darkturquoise
LRHM_1844	green
LRHM_1845	tan
LRHM_1846	tan
LRHM_1847	green
LRHM_1848	green
LRHM_1849	darkred
LRHM_1850	magenta
LRHM_1851	magenta
LRHM_1852	tan
LRHM_1853	tan
LRHM_1854	green
LRHM_1855	green
LRHM_1856	cyan
LRHM_1857	cyan
LRHM_1858	tan
LRHM_1859	tan
LRHM_1860	magenta
LRHM_1861	magenta
LRHM_1862	cyan
LRHM_1863	green
LRHM_1864	green
LRHM_1865	green
LRHM_1866	green
LRHM_1867	green
LRHM_1868	green
LRHM_1869	tan
LRHM_1870	cyan
LRHM_1871	tan
LRHM_1872	black
LRHM_1873	black
LRHM_1874	magenta
LRHM_1875	tan
LRHM_1876	tan
LRHM_1877	magenta
LRHM_1878	cyan
LRHM_1879	darkred
LRHM_1881	cyan
LRHM_1882	magenta
LRHM_1883	tan
LRHM_1884	cyan
LRHM_1886	tan
LRHM_1887	cyan
LRHM_1888	cyan
LRHM_1890	green
LRHM_1891	cyan
LRHM_1892	magenta
LRHM_1893	tan
LRHM_1894	tan
LRHM_1895	tan
LRHM_1896	black
LRHM_1897	black
LRHM_1898	black
LRHM_1899	magenta
LRHM_1900	cyan
LRHM_1901	magenta
LRHM_1902	green
LRHM_1903	green
LRHM_1904	cyan
LRHM_1905	green
LRHM_1906	cyan
LRHM_1907	tan
LRHM_1908	magenta
LRHM_1909	magenta
LRHM_1910	magenta
LRHM_1911	green
LRHM_1912	cyan
LRHM_1913	midnightblue
LRHM_1914	magenta
LRHM_1915	magenta
LRHM_1916	magenta
LRHM_1917	magenta
LRHM_1918	magenta
LRHM_1919	tan
LRHM_1920	tan
LRHM_1921	tan
LRHM_1922	cyan
LRHM_1923	black
LRHM_1924	black
LRHM_1925	black
LRHM_1927	black
LRHM_1928	darkgreen
LRHM_1929	cyan
LRHM_1930	tan
LRHM_1931	green
LRHM_1932	green
LRHM_1933	tan
LRHM_1934	tan
LRHM_1935	royalblue
LRHM_1936	tan
LRHM_1937	magenta
LRHM_1938	cyan
LRHM_1939	magenta
LRHM_1940	black
LRHM_1941	black
LRHM_1942	cyan
LRHM_1943	tan
LRHM_1944	tan
LRHM_1945	tan
LRHM_1946	tan
LRHM_1947	tan
LRHM_1948	tan
LRHM_1949	tan
LRHM_1950	green
LRHM_1951	tan
LRHM_1952	tan
LRHM_1953	tan
LRHM_1955	grey60
LRHM_1956	tan
LRHM_1957	tan
LRHM_1958	tan
LRHM_1959	cyan
LRHM_1960	midnightblue
LRHM_1961	tan
LRHM_1963	cyan
LRHM_1964	magenta
LRHM_1965	midnightblue
LRHM_1966	midnightblue
LRHM_1967	midnightblue
LRHM_1968	midnightblue
LRHM_1969	midnightblue
LRHM_1970	midnightblue
LRHM_1971	midnightblue
LRHM_1972	midnightblue
LRHM_1973	magenta
LRHM_1974	magenta
LRHM_1975	midnightblue
LRHM_1976	tan
LRHM_1977	green
LRHM_1978	green
LRHM_1979	black
LRHM_1980	tan
LRHM_1981	tan
LRHM_1982	tan
LRHM_1983	tan
LRHM_1984	tan
LRHM_1985	tan
LRHM_1986	tan
LRHM_1987	tan
LRHM_1988	grey60
LRHM_1989	cyan
LRHM_1990	green
LRHM_1991	green
LRHM_1992	green
LRHM_1993	green
LRHM_1994	green
LRHM_1995	cyan
LRHM_1996	cyan
LRHM_1997	cyan
LRHM_1998	cyan
LRHM_1999	grey60
LRHM_2000	black
LRHM_2001	tan
LRHM_2002	tan
LRHM_2003	green
LRHM_2004	cyan
LRHM_2005	cyan
LRHM_2006	cyan
LRHM_2007	tan
LRHM_2008	tan
LRHM_2009	tan
LRHM_2010	magenta
LRHM_2011	midnightblue
LRHM_2012	magenta
LRHM_2013	cyan
LRHM_2014	midnightblue
LRHM_2015	magenta
LRHM_2016	magenta
LRHM_2017	black
LRHM_2018	cyan
LRHM_2019	cyan
LRHM_2020	black
LRHM_2021	black
LRHM_2022	grey60
LRHM_2023	tan
LRHM_2024	tan
LRHM_2025	tan
LRHM_2026	tan
LRHM_2027	tan
LRHM_2028	magenta
LRHM_2029	magenta
LRHM_2030	magenta
LRHM_2031	magenta
LRHM_2032	magenta
LRHM_2033	magenta
LRHM_2034	magenta
LRHM_2035	magenta
LRHM_2036	magenta
LRHM_2037	magenta
LRHM_2038	magenta
LRHM_2039	magenta
LRHM_2040	magenta
LRHM_2041	magenta
LRHM_2043	cyan
LRHM_2044	green
LRHM_2045	magenta
LRHM_2046	cyan
LRHM_2047	cyan
LRHM_2048	tan
LRHM_2049	cyan
LRHM_2050	cyan
LRHM_2051	cyan
LRHM_2052	tan
LRHM_2053	cyan
LRHM_2054	darkred
LRHM_2055	darkred
LRHM_2056	magenta
LRHM_2057	magenta
LRHM_2058	black
LRHM_2059	black
LRHM_2060	black
LRHM_2061	midnightblue
LRHM_2062	tan
LRHM_2063	midnightblue
LRHM_2064	midnightblue
LRHM_2065	midnightblue
LRHM_2066	cyan
LRHM_2067	cyan
LRHM_2068	cyan
LRHM_2069	magenta
LRHM_2070	green
LRHM_2071	green
LRHM_2072	tan
LRHM_2073	tan
LRHM_2074	darkgreen
LRHM_2075	black
[truncated: 732 more rows]

[truncated: 8 more sheets: Mtu, Pae, Stm, Sfl, Sme, Spd, Ttj, Ype]
