# Supplementary material for: Identification of Modules With Similar Gene Regulation and Metabolic Functions Based on Co-expression Data
Source: Front Mol Biosci. 2019 Dec 13;6:139. doi: 10.3389/fmolb.2019.00139 (PMC6929668; doi:10.3389/fmolb.2019.00139)
Supplement: Table S2 — Collection of hub genes for each organism. [file Table_2.XLSX]

## Sheet: Hoja18
Table S2. Collection of hubs genes for each of the organisms.
We present the most highly connected genes, as well as their functional annotation based on gene ontology.
Organism	KEGG ID
Bacillus anthracis str. Ames	Ban
Bacillus cereus ATCC14579	Bce
Bacillus subtilis 168	Bsu
Bacteroides thetaiotaomicron VPI-5482	Bth
Clostridium acetobutylicum ATCC824	Cac
Campylobacter jejuni NCTC 11168	Cje
Escherichia coli K12 MG1655	Eco
Helicobacter pylori 26695	Hpy
Lactobacillus rhamnosus GG	Lrh
Mycobacterium tuberculosis H37Rv	Mtu
Pseudomonas aeruginosa PA01	Pae
Salmonella enterica LT2	Stm
Shigella flexneri 301	Sfl
Sinorhizobium meliloti 1021	Sme
Streptococcus pneumoniae D39	Spd
Thermus thermophilus HB8	Ttj
Yersinia pestis C092	Ype

## Sheet: Ban
Module 4					Module 1
Locus Tag	Degree	GO			Locus Tag	Degree	GO
BA_0898	70	catabolic process, cellular metabolic process, cell wall organization or biogenesis, organic substance metabolic process,			BA_3647	53	nitrogen compound metabolic process, biosynthetic process, regulation of metabolic process, cellular metabolic process, primary metabolic process, regulation of cellular process, organic substance metabolic process,
BA_1931	59	establishment of localization, single-organism localization,			BA_3447	46	establishment of localization,
BA_2827	56	nitrogen compound metabolic process, catabolic process, organic substance metabolic process,			BA_3560	35	catabolic process, cellular metabolic process, primary metabolic process, single-organism metabolic process, single-organism cellular process, organic substance metabolic process,
BA_1936	48	establishment of localization, single-organism localization,			BA_4044	31	asexual reproduction, single-organism developmental process,
BA_4043	47	nitrogen compound metabolic process, biosynthetic process, anatomical structure morphogenesis, asexual reproduction, cellular metabolic process, primary metabolic process, single-organism cellular process, single-organism developmental process, anatomical structure formation involved in morphogenesis, anatomical structure development, organic substance metabolic process,			BA_4824	28	nitrogen compound metabolic process, biosynthetic process, negative regulation of metabolic process, regulation of metabolic process, cellular metabolic process, primary metabolic process, negative regulation of biological process, negative regulation of cellular process, regulation of cellular process, organic substance metabolic process,
BA_0174	46	establishment of localization,			BA_1671	27	0
BA_3206	36	primary metabolic process, organic substance metabolic process,			BA_5639	27	nitrogen compound metabolic process, biosynthetic process, cellular component biogenesis, cellular metabolic process, cell wall organization or biogenesis, organic substance metabolic process,
BA_4467	36	0			BA_0589	24	0
BA_4599	36	cellular metabolic process, single-organism metabolic process, single-organism cellular process,			BA_1192	23	establishment of localization,
BA_1900	35	0			BA_5318	21	0
BA_2324	35	0			BA_3219	17	0
BA_4202	29	0			BA_2751	16	nitrogen compound metabolic process, catabolic process, cellular component organization, cellular component biogenesis, cellular metabolic process, single-organism metabolic process, single-organism cellular process, organic substance metabolic process,
BA_0326	26	nitrogen compound metabolic process, biosynthetic process, regulation of metabolic process, cellular metabolic process, primary metabolic process, single organism signaling, single-organism cellular process, regulation of cellular process, cellular response to stimulus, organic substance metabolic process,			BA_5506	16	nitrogen compound metabolic process, biosynthetic process, negative regulation of metabolic process, regulation of metabolic process, cellular metabolic process, primary metabolic process, negative regulation of biological process, negative regulation of cellular process, regulation of cellular process, organic substance metabolic process,
BA_1418	26	nitrogen compound metabolic process, biosynthetic process, cellular metabolic process, primary metabolic process, single-organism metabolic process, single-organism cellular process, organic substance metabolic process,			BA_5427	14	primary metabolic process, organic substance metabolic process,
BA_1943	26	0			BA_1449	13	primary metabolic process, organic substance metabolic process,
BA_2830	26	establishment of localization, single-organism localization,			BA_4750	13	nitrogen compound metabolic process, biosynthetic process, cellular component biogenesis, cellular metabolic process, cell wall organization or biogenesis, organic substance metabolic process,
BA_3268	26	0			BA_3649	12	nitrogen compound metabolic process, biosynthetic process, cellular metabolic process, primary metabolic process, organic substance metabolic process,
BA_4257	26	nitrogen compound metabolic process, biosynthetic process, cellular metabolic process, primary metabolic process, single-organism metabolic process, single-organism cellular process, organic substance metabolic process,			BA_1823	12	0
BA_0715	25	establishment of localization, single-organism localization,			BA_0927	11	0
BA_0986	21	0			BA_3145	11	cellular metabolic process, single-organism metabolic process, single-organism cellular process, organic substance metabolic process,
BA_3687	21	cellular metabolic process, primary metabolic process, single-organism metabolic process, single-organism cellular process, organic substance metabolic process,			BA_1664	10	0
BA_2268	21	0			BA_1091	10	cellular metabolic process, primary metabolic process, single-organism metabolic process, single-organism cellular process, organic substance metabolic process,
BA_4341	18	biosynthetic process, cellular metabolic process, single-organism metabolic process, single-organism cellular process, organic substance metabolic process,			BA_1098	9	0
BA_4493	17	establishment of localization, single-organism localization,			BA_1675	9	single-organism cellular process, cell motility, localization of cell,
BA_0175	16	establishment of localization,			BA_0348	7	primary metabolic process, single-organism metabolic process, organic substance metabolic process,
BA_3854	16	nitrogen compound metabolic process, catabolic process, organic substance metabolic process,			BA_4513	7	0
BA_4340	16	biosynthetic process, cellular metabolic process, single-organism metabolic process, single-organism cellular process, organic substance metabolic process,			BA_5587	7	catabolic process, cellular metabolic process, primary metabolic process, single-organism metabolic process, single-organism cellular process, organic substance metabolic process,
BA_0901	15	0			BA_1193	7	establishment of localization,
BA_1428	15	nitrogen compound metabolic process, biosynthetic process, cellular metabolic process, primary metabolic process, single-organism metabolic process, single-organism cellular process, organic substance metabolic process,			BA_1195	7	establishment of localization,
BA_4256	15	nitrogen compound metabolic process, biosynthetic process, cellular metabolic process, primary metabolic process, single-organism metabolic process, single-organism cellular process, organic substance metabolic process,			BA_3648	7	0
BA_2632	13	0			BA_3928	7	nitrogen compound metabolic process, biosynthetic process, regulation of metabolic process, cellular metabolic process, primary metabolic process, regulation of cellular process, organic substance metabolic process,
BA_4688	12	asexual reproduction, single-organism developmental process,			BA_4767	7	establishment of localization, single-organism localization,
BA_0327	11	nitrogen compound metabolic process, catabolic process, cellular metabolic process, primary metabolic process, single-organism metabolic process, single-organism cellular process, organic substance metabolic process,			BA_5228	7	nitrogen compound metabolic process, catabolic process, cellular metabolic process, primary metabolic process, single-organism metabolic process, single-organism cellular process, organic substance metabolic process,
BA_1968	11	nitrogen compound metabolic process, biosynthetic process, cellular metabolic process, single-organism metabolic process, single-organism cellular process, organic substance metabolic process,			BA_5462	7	establishment of localization,
BA_2379	11	nitrogen compound metabolic process, response to stress, cellular metabolic process, primary metabolic process, cellular response to stimulus, organic substance metabolic process,			BA_0375	6	nitrogen compound metabolic process, biosynthetic process, cellular component organization, cellular metabolic process, primary metabolic process, organic substance metabolic process,
BA_2724	11	0			BA_1374	6	establishment of localization,
BA_2991	11	establishment of localization, single-organism localization,			BA_0666	6	catabolic process, primary metabolic process, single-organism metabolic process, establishment of localization, organic substance metabolic process, single-organism localization,
BA_1354	10	0			BA_1676	6	single-organism cellular process, cell motility, localization of cell,
BA_3749	10	establishment of localization, single-organism localization,			BA_5590	5	0
BA_0361	9	0			BA_1096	5	0
BA_2183	9	primary metabolic process, organic substance metabolic process,			BA_5415	5	anatomical structure morphogenesis, cellular component organization, cell cycle process, response to chemical, cellular component biogenesis, single organism signaling, single-organism cellular process, single-organism developmental process, positive regulation of biological process, positive regulation of cellular process, anatomical structure formation involved in morphogenesis, anatomical stru…
BA_4572	9	0			BA_4809	5	0
BA_2793	9	nitrogen compound metabolic process, catabolic process, organic substance metabolic process,			BA_5262	5	0
BA_0509	8	cellular metabolic process, single-organism metabolic process, single-organism cellular process,			BA_5317	5	response to external stimulus, response to chemical, taxis,
BA_3168	8	0			BA_0675	4	cellular metabolic process, single-organism metabolic process, single-organism cellular process,
BA_1423	8	nitrogen compound metabolic process, biosynthetic process, cellular metabolic process, primary metabolic process, single-organism metabolic process, single-organism cellular process, organic substance metabolic process,			BA_3162	4	nitrogen compound metabolic process, cellular metabolic process, primary metabolic process, single-organism metabolic process, single-organism cellular process, organic substance metabolic process,
BA_0088	7	nitrogen compound metabolic process, biosynthetic process, cellular metabolic process, primary metabolic process, single-organism metabolic process, single-organism cellular process, organic substance metabolic process,			BA_4098	4	0
BA_3253	7	0			BA_5497	4	establishment of localization,
BA_4222	7	0			BA_0347	3	nitrogen compound metabolic process, biosynthetic process, cellular metabolic process, primary metabolic process, single-organism metabolic process, single-organism cellular process, organic substance metabolic process,
BA_4295	7	nitrogen compound metabolic process, biosynthetic process, anatomical structure morphogenesis, negative regulation of metabolic process, regulation of metabolic process, asexual reproduction, cellular metabolic process, primary metabolic process, single-organism cellular process, single-organism developmental process, negative regulation of biological process, negative regulation of cellular proc…			BA_4933	3	primary metabolic process, organic substance metabolic process,
BA_2717	7	0			BA_0782	3	0
BA_5655	7	nitrogen compound metabolic process, biosynthetic process, cellular metabolic process, primary metabolic process, single-organism metabolic process, single-organism cellular process, organic substance metabolic process,			BA_1154	3	nitrogen compound metabolic process, catabolic process, biosynthetic process, cellular metabolic process, primary metabolic process, single-organism metabolic process, single-organism cellular process, organic substance metabolic process,
BA_0061	6	anatomical structure morphogenesis, single-organism cellular process, single-organism developmental process, anatomical structure formation involved in morphogenesis, anatomical structure development,			BA_1669	3	0
BA_2001	6	primary metabolic process, organic substance metabolic process,			BA_3974	3	cellular metabolic process, primary metabolic process, single-organism metabolic process, single-organism cellular process, organic substance metabolic process,
BA_2267	6	cellular metabolic process, single-organism metabolic process, single-organism cellular process,			BA_0163	2	establishment of localization, single-organism localization,
BA_5463	6	nitrogen compound metabolic process, biosynthetic process, cellular metabolic process, single-organism metabolic process, single-organism cellular process, organic substance metabolic process,			BA_1045	2	nitrogen compound metabolic process, biosynthetic process, anatomical structure morphogenesis, negative regulation of metabolic process, regulation of metabolic process, asexual reproduction, cellular metabolic process, primary metabolic process, single-organism cellular process, single-organism developmental process, negative regulation of biological process, negative regulation of cellular proc…
BA_1751	6	nitrogen compound metabolic process, biosynthetic process, anatomical structure morphogenesis, cellular metabolic process, primary metabolic process, single-organism metabolic process, single-organism cellular process, single-organism developmental process, anatomical structure formation involved in morphogenesis, anatomical structure development, organic substance metabolic process,			BA_1818	2	catabolic process, cellular metabolic process, cell wall organization or biogenesis, organic substance metabolic process,
BA_4296	5	asexual reproduction, single-organism developmental process,			BA_4233	2	0
BA_0173	5	establishment of localization,			BA_5095	2	establishment of localization, single-organism localization,
BA_2500	5	0			BA_0620	2	biosynthetic process, cellular metabolic process, single-organism metabolic process, single-organism cellular process, organic substance metabolic process,
BA_3343	5	0			BA_0637	2	0
BA_3966	5	nitrogen compound metabolic process, biosynthetic process, negative regulation of metabolic process, regulation of metabolic process, cellular metabolic process, primary metabolic process, negative regulation of biological process, negative regulation of cellular process, regulation of cellular process, organic substance metabolic process,			BA_0670	2	nitrogen compound metabolic process, cellular metabolic process, primary metabolic process, single-organism metabolic process, single-organism cellular process, organic substance metabolic process,
BA_0312	4	establishment of localization, single-organism localization,			BA_0693	2	establishment of localization, single-organism localization,
BA_3058	4	0			BA_1665	2	response to external stimulus, response to chemical, taxis,
BA_2663	4	0			BA_3096	2	0
BA_2829	4	catabolic process, cellular metabolic process, single-organism metabolic process, single-organism cellular process, organic substance metabolic process,			BA_1066	2	0
BA_3068	4	0			BA_1997	2	nitrogen compound metabolic process, response to stress, cellular metabolic process, primary metabolic process, cellular response to stimulus, organic substance metabolic process,
BA_1038	4	response to chemical, single-organism cellular process, establishment of localization, single-organism localization,			BA_3893	2	catabolic process, cellular metabolic process, cell wall organization or biogenesis, organic substance metabolic process,
BA_4258	3	nitrogen compound metabolic process, biosynthetic process, cellular metabolic process, primary metabolic process, single-organism metabolic process, single-organism cellular process, organic substance metabolic process,			BA_4671	2	nitrogen compound metabolic process, biosynthetic process, regulation of metabolic process, cellular metabolic process, primary metabolic process, single organism signaling, single-organism cellular process, regulation of cellular process, cellular response to stimulus, organic substance metabolic process,
BA_1462	3	biosynthetic process, cellular metabolic process,			BA_1949	2	cellular metabolic process, single-organism metabolic process, single-organism cellular process,
BA_1934	3	establishment of localization, single-organism localization,			BA_2228	2	establishment of localization,
BA_3011	3	0			BA_2533	2	single organism signaling, single-organism cellular process, regulation of cellular process, cellular response to stimulus,
BA_3318	3	0			BA_3959	2	biosynthetic process, cellular metabolic process, primary metabolic process, single-organism metabolic process, single-organism cellular process, organic substance metabolic process,
BA_0902	3	0			BA_3992	2	nitrogen compound metabolic process, biosynthetic process, negative regulation of metabolic process, regulation of metabolic process, cellular metabolic process, primary metabolic process, single-organism metabolic process, single-organism cellular process, negative regulation of biological process, negative regulation of cellular process, regulation of cellular process, organic substance metabol…
BA_0977	3	0			BA_5586	2	catabolic process, cellular metabolic process, primary metabolic process, single-organism metabolic process, single-organism cellular process, organic substance metabolic process,
BA_4151	3	0			BA_5054	2	cellular component biogenesis, cell wall organization or biogenesis,
BA_2231	2	0			BA_0423	1	cellular metabolic process, primary metabolic process, single-organism metabolic process, single-organism cellular process, organic substance metabolic process,
BA_0186	2	establishment of localization,			BA_0579	1	cellular metabolic process, single-organism metabolic process, single-organism cellular process, organic substance metabolic process,
BA_0716	2	establishment of localization, single-organism localization,			BA_0736	1	0
BA_1899	2	0			BA_0823	1	establishment of localization, single-organism localization,
BA_2673	2	catabolic process, cellular metabolic process, cell wall organization or biogenesis, organic substance metabolic process,			BA_1269	1	cellular metabolic process, primary metabolic process, single-organism metabolic process, single-organism cellular process, organic substance metabolic process,
BA_3663	2	nitrogen compound metabolic process, biosynthetic process, cellular metabolic process, primary metabolic process, single-organism metabolic process, single-organism cellular process, organic substance metabolic process,			BA_1660	1	response to external stimulus, response to chemical, taxis, single organism signaling, single-organism cellular process, regulation of cellular process, cellular response to stimulus,
BA_4252	2	nitrogen compound metabolic process, biosynthetic process, cellular metabolic process, primary metabolic process, single-organism metabolic process, single-organism cellular process, organic substance metabolic process,			BA_2217	1	0
BA_2538	2	0			BA_4885	1	0
BA_2377	2	cellular component organization,			BA_5257	1	0
BA_3551	2	primary metabolic process, organic substance metabolic process,			BA_5276	1	single organism signaling, single-organism cellular process, regulation of cellular process, cellular response to stimulus,
BA_4294	1	nitrogen compound metabolic process, biosynthetic process, asexual reproduction, cellular metabolic process, primary metabolic process, single-organism developmental process, organic substance metabolic process,			BA_2191	1	0
BA_0613	1	anatomical structure morphogenesis, asexual reproduction, single-organism cellular process, single-organism developmental process, anatomical structure formation involved in morphogenesis, anatomical structure development,			BA_2855	1	0
BA_1542	1	0			BA_3143	1	nitrogen compound metabolic process, biosynthetic process, cellular metabolic process, primary metabolic process, single-organism metabolic process, single-organism cellular process, organic substance metabolic process,
BA_2782	1	0			BA_3302	1	establishment of localization,
BA_3167	1	0			BA_3341	1	0
BA_3235	1	0			BA_3927	1	0
BA_3467	1	0			BA_4385	1	nitrogen compound metabolic process, catabolic process, cellular metabolic process, single-organism metabolic process, single-organism cellular process, organic substance metabolic process,
BA_3550	1	0			BA_4387	1	nitrogen compound metabolic process, catabolic process, cellular metabolic process, single-organism metabolic process, single-organism cellular process, organic substance metabolic process,
BA_4807	1	0			BA_4766	1	establishment of localization, single-organism localization,
BA_5035	1	0			BA_5416	1	cell cycle process, single-organism cellular process, establishment of localization,
BA_1432	1	nitrogen compound metabolic process, biosynthetic process, cellular metabolic process, primary metabolic process, single-organism metabolic process, single-organism cellular process, organic substance metabolic process,			BA_5589	1	cellular metabolic process, primary metabolic process, single-organism metabolic process, single-organism cellular process, organic substance metabolic process,
BA_3284	1	0			BA_5345	1	0
BA_3508	1	0			BA_5690	1	nitrogen compound metabolic process, catabolic process, cytolysis, single-organism cellular process, organic substance metabolic process,
BA_3584	1	primary metabolic process, organic substance metabolic process,			BA_4051	1	nitrogen compound metabolic process, biosynthetic process, anatomical structure morphogenesis, cellular component organization, cellular component biogenesis, cellular metabolic process, single-organism cellular process, single-organism developmental process, anatomical structure development, regulation of developmental process, regulation of cellular process, regulation of biological quality, ce…

## Sheet: Bce
Module 22					Module 22
Locus Tag	Degree	GO			Locus Tag	Degree	GO
BC1270	55	0			BC0391	22	0
BC4224	55	nitrogen compound metabolic process, catabolic process, cellular metabolic process, primary metabolic process, single-organism metabolic process, single-organism cellular process, organic substance metabolic process,			BC2367	20	nitrogen compound metabolic process, biosynthetic process, cellular metabolic process, primary metabolic process, organic substance metabolic process,
BC1252	54	nitrogen compound metabolic process, catabolic process, cellular metabolic process, primary metabolic process, single-organism metabolic process, single-organism cellular process, organic substance metabolic process,			BC0934	18	0
BC4518	53	0			BC1617	16	0
BC2073	52	0			BC2184	14	0
BC4225	51	nitrogen compound metabolic process, catabolic process, cellular metabolic process, primary metabolic process, single-organism metabolic process, single-organism cellular process, organic substance metabolic process,			BC0780	13	0
BC4226	51	nitrogen compound metabolic process, catabolic process, cellular metabolic process, primary metabolic process, single-organism metabolic process, single-organism cellular process, organic substance metabolic process,			BC3434	13	0
BC0621	50	biosynthetic process,			BC2523	13	0
BC4610	49	0			BC2666	13	0
BC0376	47	response to stress, response to chemical, single-organism cellular process, regulation of cellular process, regulation of biological quality,			BC3135	13	0
BC1165	46	biosynthetic process, single-organism metabolic process,			BC2895	12	0
BC3616	45	0			BC5067	10	0
BC4517	45	0			BC2379	10	0
BC4593	45	cellular metabolic process, primary metabolic process, single-organism metabolic process, single-organism cellular process, organic substance metabolic process,			BC2539	9	0
BC5136	45	nitrogen compound metabolic process, catabolic process, anatomical structure morphogenesis, cellular metabolic process, primary metabolic process, single-organism metabolic process, single-organism cellular process, single-organism developmental process, anatomical structure formation involved in morphogenesis, anatomical structure development, organic substance metabolic process,			BC2364	8	0
BC0377	44	response to stress, single-organism cellular process, regulation of cellular process, regulation of biological quality,			BC4186	8	0
BC2435	44	nitrogen compound metabolic process, catabolic process, biosynthetic process, regulation of metabolic process, cellular metabolic process, primary metabolic process, single-organism metabolic process, single-organism cellular process, regulation of cellular process, organic substance metabolic process,			BC0314	7	0
BC0016	43	nitrogen compound metabolic process, catabolic process, biosynthetic process, cellular metabolic process, primary metabolic process, single-organism metabolic process, single-organism cellular process, organic substance metabolic process,			BC2226	7	0
BC3311	43	0			BC2328	7	0
BC5445	43	0			BC0921	7	0
BC1224	42	0			BC2330	7	0
BC4714	42	0			BC0737	6	0
BC5319	42	0			BC3675	5	0
BC0081	41	nitrogen compound metabolic process, biosynthetic process, cellular metabolic process, organic substance metabolic process,			BC1677	5	0
BC5002	41	catabolic process, cellular metabolic process, primary metabolic process, single-organism metabolic process, single-organism cellular process, regulation of biological quality, organic substance metabolic process,			BC2042	5	0
BC0589	40	cellular metabolic process, single-organism metabolic process, single-organism cellular process, organic substance metabolic process,			BC4488	5	0
BC5334	40	nitrogen compound metabolic process, biosynthetic process, anatomical structure morphogenesis, cellular component organization, cellular component biogenesis, cellular metabolic process, primary metabolic process, single-organism cellular process, single-organism developmental process, anatomical structure development, regulation of developmental process, regulation of cellular process, regulatio…			BC4665	5	nitrogen compound metabolic process, biosynthetic process, regulation of metabolic process, cellular metabolic process, primary metabolic process, single organism signaling, single-organism cellular process, regulation of cellular process, cellular response to stimulus, organic substance metabolic process,
BC3734	39	0			BC0812	4	0
BC4157	39	0			BC1258	4	0
BC3834	37	cellular metabolic process, primary metabolic process, single-organism metabolic process, single-organism cellular process, organic substance metabolic process,			BC3535	4	0
BC1225	36	0			BC4715	4	0
BC4629	36	nitrogen compound metabolic process, biosynthetic process, cellular component organization, cellular component biogenesis, cellular metabolic process, primary metabolic process, single-organism metabolic process, single-organism cellular process, organic substance metabolic process,			BC2324	4	0
BC1610	34	0			BC1818	4	nitrogen compound metabolic process, biosynthetic process, regulation of metabolic process, cellular metabolic process, primary metabolic process, regulation of cellular process, organic substance metabolic process,
BC1313	33	0			BC1807	4	0
BC0168	31	0			BC1295	4	0
BC1780	31	nitrogen compound metabolic process, biosynthetic process, cellular metabolic process, primary metabolic process, single-organism metabolic process, single-organism cellular process, organic substance metabolic process,			BC2351	4	0
BC4104	31	nitrogen compound metabolic process, biosynthetic process, regulation of metabolic process, cellular metabolic process, primary metabolic process, regulation of cellular process, organic substance metabolic process,			BC1826	4	0
BC0079	31	nitrogen compound metabolic process, biosynthetic process, cellular metabolic process, single-organism metabolic process, single-organism cellular process, organic substance metabolic process,			BC3140	4	0
BC2024	31	nitrogen compound metabolic process, response to stress, cellular metabolic process, primary metabolic process, cellular response to stimulus, organic substance metabolic process,			BC2418	3	0
BC0868	28	0			BC3497	3	nitrogen compound metabolic process, biosynthetic process, regulation of metabolic process, cellular metabolic process, primary metabolic process, regulation of cellular process, organic substance metabolic process,
BC1317	28	biosynthetic process, organic substance metabolic process,			BC2863	3	0
BC3737	25	0			BC2266	3	0
BC1888	25	0			BC3252	3	0
BC4730	25	nitrogen compound metabolic process, biosynthetic process, cellular metabolic process, primary metabolic process, single-organism metabolic process, single-organism cellular process, organic substance metabolic process,			BC2405	3	0
BC2918	24	0			BC3322	3	0
BC0378	22	nitrogen compound metabolic process, biosynthetic process, cellular metabolic process, primary metabolic process, single-organism metabolic process, single-organism cellular process, organic substance metabolic process,			BC3518	3	0
BC0557	22	0			BC5030	2	0
BC0631	22	regulation of carbohydrate utilization, establishment of localization, single-organism localization,			BC0649	2	0
BC2919	22	response to chemical,			BC0830	2	0
BC0082	20	0			BC1988	2	0
BC3970	20	nitrogen compound metabolic process, catabolic process, cellular metabolic process, primary metabolic process, single-organism metabolic process, single-organism cellular process, regulation of cellular process, regulation of biological quality, organic substance metabolic process,			BC4505	2	0
BC4856	20	biosynthetic process, cellular metabolic process, single-organism metabolic process, single-organism cellular process, organic substance metabolic process,			BC4619	2	0
BC2053	19	0			BC1567	2	cellular metabolic process, primary metabolic process, organic substance metabolic process,
BC0598	18	0			BC4123	2	0
BC2372	17	0			BC1986	2	establishment of localization, single-organism localization,
BC3947	16	biosynthetic process, cellular metabolic process, primary metabolic process, single-organism metabolic process, single-organism cellular process, organic substance metabolic process,			BC2241	2	0
BCp0018	14	0			BC2160	2	0
BC0332	8	nitrogen compound metabolic process, biosynthetic process, cellular metabolic process, primary metabolic process, single-organism metabolic process, single-organism cellular process, organic substance metabolic process,			BC4035	2	biosynthetic process,
BC4614	7	0			BC2731	2	0
BC1101	1	0			BC4532	2	0
					BC0669	1	0
					BC0588	1	nitrogen compound metabolic process, biosynthetic process, cellular metabolic process, primary metabolic process, organic substance metabolic process,
					BC4216	1	0
					BC0676	1	0
					BC0752	1	0
					BC0766	1	0
					BC3657	1	nitrogen compound metabolic process, biosynthetic process, regulation of metabolic process, cellular metabolic process, primary metabolic process, regulation of cellular process, organic substance metabolic process,
					BC0851	1	nitrogen compound metabolic process, biosynthetic process, regulation of metabolic process, cellular metabolic process, primary metabolic process, regulation of cellular process, organic substance metabolic process,
					BC0858	1	0
					BC5408	1	0
					BC0913	1	0
					BC4114	1	biosynthetic process, cellular metabolic process, single-organism metabolic process, single-organism cellular process, organic substance metabolic process,
					BC0940	1	0
					BC3020	1	0
					BC1097	1	0
					BC2708	1	0
					BC1364	1	0
					BC1557	1	0
					BC1609	1	single-organism cellular process, establishment of localization, single-organism localization,
					BC4082	1	0
					BC1682	1	0
					BC2532	1	methylation,
					BC2094	1	cellular metabolic process, primary metabolic process, organic substance metabolic process,
					BC5366	1	0
					BC2145	1	0
					BC2183	1	cellular metabolic process, primary metabolic process, organic substance metabolic process,
					BC3410	1	0
					BC3113	1	single organism signaling, single-organism cellular process, regulation of cellular process, cellular response to stimulus,
					BC2349	1	cellular metabolic process, primary metabolic process, organic substance metabolic process,
					BC2445	1	0
					BC2688	1	0
					BC4617	1	0
					BC3175	1	nitrogen compound metabolic process, biosynthetic process, response to endogenous stimulus, response to chemical, cellular metabolic process, primary metabolic process, organic substance metabolic process,
					BC2578	1	0
					BC3120	1	response to chemical,
					BC2671	1	0
					BC3162	1	single-organism cellular process, establishment of localization, single-organism localization,
					BC3739	1	nitrogen compound metabolic process, response to stress, cellular metabolic process, primary metabolic process, cellular response to stimulus, organic substance metabolic process,
					BC4255	1	nitrogen compound metabolic process, cellular metabolic process, primary metabolic process, single-organism metabolic process, single-organism cellular process, organic substance metabolic process,
					BC4514	1	0

## Sheet: Bsu
Module 3				Module 16
Locus Tag	Degree	GO		Locus Tag	Degree	GO
BSU39740	30	catabolic process, cellular metabolic process, primary metabolic process, single-organism metabolic process, single-organism cellular process, organic substance metabolic process,		BSU36580	25	0
BSU39720	28	catabolic process, cellular metabolic process, primary metabolic process, single-organism metabolic process, single-organism cellular process, organic substance metabolic process,		BSU31830	19	0
BSU39710	27	single-organism cellular process, establishment of localization, single-organism localization,		BSU24020	18	nitrogen compound metabolic process, biosynthetic process, regulation of metabolic process, cellular metabolic process, primary metabolic process, regulation of cellular process, organic substance metabolic process,
BSU39730	23	catabolic process, cellular metabolic process, primary metabolic process, single-organism metabolic process, single-organism cellular process, organic substance metabolic process,		BSU31820	16	0
BSU39680	22	0		BSU19560	14	catabolic process, response to chemical, cellular metabolic process, primary metabolic process, organic substance metabolic process,
BSU39690	22	0		BSU19680	14	0
BSU34610	22	macromolecule localization, establishment of localization, single-organism localization,		BSU08560	14	0
BSU39700	21	catabolic process, cellular metabolic process, primary metabolic process, single-organism metabolic process, single-organism cellular process, organic substance metabolic process,		BSU23640	14	0
BSU39750	21	catabolic process, cellular metabolic process, primary metabolic process, single-organism metabolic process, single-organism cellular process, organic substance metabolic process,		BSU32990	13	response to stress, single-organism cellular process, regulation of biological quality,
BSU35940	21	0		BSU32060	13	0
BSU38570	20	establishment of localization, single-organism localization,		BSU14050	11	0
BSU38580	20	establishment of localization, single-organism localization,		BSU20490	11	0
BSU35950	20	0		BSU31310	11	0
BSU35960	20	0		BSU11560	10	establishment of localization, single-organism localization,
BSU35930	19	catabolic process, primary metabolic process, single-organism metabolic process, organic substance metabolic process,		BSU33850	9	0
BSU35920	17	catabolic process, primary metabolic process, single-organism metabolic process, organic substance metabolic process,		BSU05260	8	0
BSU35910	15	nitrogen compound metabolic process, biosynthetic process, regulation of metabolic process, cellular metabolic process, primary metabolic process, regulation of cellular process, organic substance metabolic process,		BSU04790	7	0
BSU34600	14	macromolecule localization, establishment of localization, single-organism localization,		BSU08900	7	0
BSU38590	14	establishment of localization, single-organism localization,		BSU32160	7	biosynthetic process, cellular component organization, cellular component biogenesis, cellular metabolic process, primary metabolic process, organic substance metabolic process,
BSU38560	13	primary metabolic process, organic substance metabolic process,		BSU07970	6	0
BSU34580	13	0		BSU37550	6	nitrogen compound metabolic process, biosynthetic process, cellular metabolic process, primary metabolic process, organic substance metabolic process,
BSU28710	11	response to stress, response to external stimulus, single-organism cellular process, cellular response to stimulus,		BSU33540	6	catabolic process, response to chemical, cellular metabolic process,
BSU39670	10	nitrogen compound metabolic process, catabolic process, cellular metabolic process, primary metabolic process, single-organism metabolic process, single-organism cellular process, organic substance metabolic process,		BSU23300	5	0
BSU34590	9	macromolecule localization, establishment of localization, single-organism localization,		BSU38470	5	0
BSU28540	8	catabolic process, cellular metabolic process, primary metabolic process, single-organism metabolic process, single-organism cellular process, organic substance metabolic process,		BSU19470	5	0
BSU34620	8	primary metabolic process, organic substance metabolic process,		BSU35990	5	0
BSU38050	8	regulation of carbohydrate utilization, single-organism cellular process, establishment of localization, single-organism localization,		BSU31070	5	nitrogen compound metabolic process, biosynthetic process, regulation of metabolic process, cellular metabolic process, primary metabolic process, regulation of cellular process, organic substance metabolic process,
BSU06940	7	0		BSU24180	5	primary metabolic process, single-organism metabolic process, organic substance metabolic process,
BSU39760	7	catabolic process, cellular metabolic process, primary metabolic process, single-organism metabolic process, single-organism cellular process, organic substance metabolic process,		BSU14650	5	0
BSU39270	6	regulation of carbohydrate utilization, single-organism cellular process, establishment of localization, single-organism localization,		BSU36930	5	0
BSU28550	6	nitrogen compound metabolic process, catabolic process, biosynthetic process, regulation of metabolic process, cellular metabolic process, primary metabolic process, single-organism metabolic process, single-organism cellular process, regulation of cellular process, organic substance metabolic process,		BSU14040	4	nitrogen compound metabolic process, biosynthetic process, anatomical structure morphogenesis, cellular component organization, cellular component biogenesis, cellular metabolic process, single-organism cellular process, single-organism developmental process, anatomical structure formation involved in morphogenesis, anatomical structure development, regulation of developmental process, regulation…
BSU28520	5	catabolic process, cellular metabolic process, primary metabolic process, single-organism metabolic process, single-organism cellular process, regulation of biological quality, organic substance metabolic process,		BSU01889	4	nitrogen compound metabolic process, biosynthetic process, regulation of metabolic process, cellular metabolic process, primary metabolic process, regulation of cellular process, organic substance metabolic process,
BSU38810	5	macromolecule localization, establishment of localization, single-organism localization,		BSU34780	4	0
BSU28790	4	catabolic process, biosynthetic process, cellular metabolic process, primary metabolic process, single-organism metabolic process, single-organism cellular process, organic substance metabolic process,		BSU05270	4	nitrogen compound metabolic process, biosynthetic process, regulation of metabolic process, cellular metabolic process, primary metabolic process, regulation of cellular process, organic substance metabolic process,
BSU28530	4	single-organism metabolic process,		BSU18880	4	0
BSU05820	3	macromolecule localization, establishment of localization, single-organism localization,		BSU28330	4	cellular metabolic process, primary metabolic process, organic substance metabolic process,
BSU07810	3	catabolic process, cellular metabolic process, primary metabolic process, single-organism metabolic process, single-organism cellular process, organic substance metabolic process,		BSU35140	4	0
BSU06230	3	0		BSU33190	4	0
BSU19520	3	0		BSU34790	4	response to stress, response to chemical, cellular metabolic process, cellular response to stimulus, cellular detoxification,
BSU07620	3	0		BSU10890	4	0
BSU34160	3	0		BSU31780	4	0
BSU12330	3	0		BSU27180	4	methylation,
BSU14900	3	nitrogen compound metabolic process, cellular metabolic process, primary metabolic process, single-organism metabolic process, single-organism cellular process, organic substance metabolic process,		BSU32780	4	0
BSU14910	3	cellular metabolic process, single-organism metabolic process, single-organism cellular process,		BSU00670	3	nitrogen compound metabolic process, cellular metabolic process, primary metabolic process, organic substance metabolic process,
BSU14920	3	0		BSU00740	3	nitrogen compound metabolic process, biosynthetic process, cellular metabolic process, single-organism metabolic process, single-organism cellular process, organic substance metabolic process,
BSU14930	3	0		BSU00830	3	nitrogen compound metabolic process, response to stress, biosynthetic process, regulation of metabolic process, response to chemical, cellular metabolic process, primary metabolic process, regulation of cellular process, organic substance metabolic process,
BSU27060	3	establishment of localization, single-organism localization,		BSU04210	3	cellular metabolic process, primary metabolic process, organic substance metabolic process,
BSU27040	3	establishment of localization, single-organism localization,		BSU04760	3	0
BSU27050	3	establishment of localization, single-organism localization,		BSU07990	3	0
BSU34130	3	primary metabolic process, single-organism metabolic process, organic substance metabolic process,		BSU13030	3	cellular metabolic process, primary metabolic process, single-organism metabolic process, single-organism cellular process, organic substance metabolic process,
BSU28760	3	biosynthetic process, cellular metabolic process, primary metabolic process, single-organism metabolic process, single-organism cellular process, organic substance metabolic process,		BSU11550	3	0
BSU28770	3	cellular metabolic process,		BSU38018	3	0
BSU28780	3	catabolic process, biosynthetic process, cellular metabolic process, primary metabolic process, single-organism metabolic process, single-organism cellular process, organic substance metabolic process,		BSU31530	3	nitrogen compound metabolic process, biosynthetic process, response to external stimulus, regulation of metabolic process, cellular metabolic process, primary metabolic process, single organism signaling, single-organism cellular process, regulation of cellular process, cellular response to stimulus, organic substance metabolic process,
BSU30270	3	0		BSU32770	3	protein folding, response to stress, response to chemical, cellular metabolic process, single-organism metabolic process, single-organism cellular process, regulation of cellular process, cellular response to stimulus, regulation of biological quality, organic substance metabolic process,
BSU34570	3	catabolic process, cellular metabolic process, primary metabolic process, single-organism metabolic process, single-organism cellular process, organic substance metabolic process,		BSU38480	3	nitrogen compound metabolic process, response to stress, biosynthetic process, response to external stimulus, cellular metabolic process, primary metabolic process, single-organism metabolic process, single-organism cellular process, organic substance metabolic process,
BSU35970	3	0		BSU36910	3	0
BSU39400	3	nitrogen compound metabolic process, cellular metabolic process, primary metabolic process, single-organism metabolic process, single-organism cellular process, organic substance metabolic process,		BSU00750	2	nitrogen compound metabolic process, biosynthetic process, cellular metabolic process, primary metabolic process, single-organism metabolic process, single-organism cellular process, organic substance metabolic process,
BSU02510	2	catabolic process, cellular metabolic process, primary metabolic process, single-organism metabolic process, single-organism cellular process, organic substance metabolic process,		BSU09560	2	nitrogen compound metabolic process, biosynthetic process, regulation of metabolic process, cellular metabolic process, primary metabolic process, regulation of cellular process, organic substance metabolic process,
BSU30260	2	nitrogen compound metabolic process, biosynthetic process, regulation of metabolic process, cellular metabolic process, primary metabolic process, regulation of cellular process, organic substance metabolic process,		BSU29640	2	0
BSU23120	2	nitrogen compound metabolic process, biosynthetic process, regulation of metabolic process, cellular metabolic process, primary metabolic process, single organism signaling, single-organism cellular process, regulation of cellular process, cellular response to stimulus, organic substance metabolic process,		BSU40939	2	0
BSU27070	2	establishment of localization, single-organism localization,		BSU11110	2	0
BSU30290	2	establishment of localization,		BSU12140	2	0
BSU31190	2	primary metabolic process, single-organism metabolic process, organic substance metabolic process,		BSU05210	2	0
BSU31200	2	catabolic process, cellular metabolic process, primary metabolic process, single-organism metabolic process, organic substance metabolic process,		BSU36020	2	nitrogen compound metabolic process, biosynthetic process, cellular metabolic process, primary metabolic process, single-organism metabolic process, single-organism cellular process, organic substance metabolic process,
BSU31210	2	nitrogen compound metabolic process, biosynthetic process, cellular metabolic process, primary metabolic process, organic substance metabolic process,		BSU07540	2	0
BSU34150	2	establishment of localization, single-organism localization,		BSU08620	2	0
BSU02480	1	single-organism cellular process, establishment of localization, single-organism localization,		BSU09860	2	establishment of localization, single-organism localization,
BSU02490	1	catabolic process, cellular metabolic process, primary metabolic process, single-organism metabolic process, single-organism cellular process, organic substance metabolic process,		BSU11580	2	0
BSU05810	1	macromolecule localization, establishment of localization, single-organism localization,		BSU18890	2	0
BSU05830	1	macromolecule localization, establishment of localization, single-organism localization,		BSU19460	2	0
BSU05860	1	catabolic process, primary metabolic process, organic substance metabolic process,		BSU27000	2	nitrogen compound metabolic process, biosynthetic process, regulation of metabolic process, cellular metabolic process, primary metabolic process, regulation of cellular process, organic substance metabolic process,
BSU05870	1	primary metabolic process, organic substance metabolic process,		BSU38360	2	nitrogen compound metabolic process, cellular component biogenesis, cellular metabolic process, primary metabolic process, organic substance metabolic process,
BSU06950	1	0		BSU23870	2	nitrogen compound metabolic process, response to stress, biosynthetic process, cellular metabolic process, primary metabolic process, cellular response to stimulus, organic substance metabolic process,
BSU07580	1	0		BSU31770	2	0
BSU07590	1	nitrogen compound metabolic process, biosynthetic process, response to external stimulus, regulation of metabolic process, cellular metabolic process, primary metabolic process, single organism signaling, single-organism cellular process, regulation of cellular process, cellular response to stimulus, organic substance metabolic process,		BSU31810	2	0
BSU07610	1	cellular metabolic process, single-organism metabolic process, single-organism cellular process, establishment of localization, organic substance metabolic process, single-organism localization,		BSU32760	2	0
BSU07800	1	regulation of carbohydrate utilization, establishment of localization, single-organism localization,		BSU05770	1	cellular metabolic process, primary metabolic process, organic substance metabolic process,
BSU08260	1	0		BSU24920	1	0
BSU08270	1	0		BSU02880	1	0
BSU12340	1	catabolic process, cellular metabolic process, single-organism metabolic process, single-organism cellular process, organic substance metabolic process,		BSU37140	1	0
BSU12350	1	0		BSU06000	1	0
BSU16990	1	nitrogen compound metabolic process, catabolic process, cellular metabolic process, primary metabolic process, single-organism metabolic process, single-organism cellular process, organic substance metabolic process,		BSU09500	1	nitrogen compound metabolic process, biosynthetic process, regulation of metabolic process, cellular metabolic process, primary metabolic process, regulation of cellular process, organic substance metabolic process,
BSU17000	1	biosynthetic process, cellular metabolic process, single-organism metabolic process, single-organism cellular process, organic substance metabolic process,		BSU09550	1	0
BSU22100	1	0		BSU11630	1	0
BSU22110	1	0		BSU15050	1	catabolic process, primary metabolic process, organic substance metabolic process,
BSU23110	1	nitrogen compound metabolic process, biosynthetic process, regulation of metabolic process, cellular metabolic process, primary metabolic process, regulation of cellular process, organic substance metabolic process,		BSU14800	1	0
BSU23130	1	cellular component organization, cellular component biogenesis, single-organism metabolic process, establishment of localization, single-organism localization,		BSU17360	1	0
BSU23140	1	cellular component organization, cellular component biogenesis,		BSU23630	1	0
BSU23150	1	cellular component organization, cellular component biogenesis, single-organism cellular process, regulation of cellular process, regulation of biological quality,		BSU23780	1	0
BSU27030	1	catabolic process, cellular metabolic process, primary metabolic process, single-organism metabolic process, single-organism cellular process, organic substance metabolic process,		BSU23790	1	0
BSU28730	1	establishment of localization, single-organism localization,		BSU23830	1	0
BSU28750	1	establishment of localization, single-organism localization,		BSU25490	1	nitrogen compound metabolic process, biosynthetic process, negative regulation of metabolic process, regulation of metabolic process, cellular metabolic process, primary metabolic process, negative regulation of biological process, negative regulation of cellular process, regulation of cellular process, organic substance metabolic process,
BSU30280	1	establishment of localization,		BSU31520	1	nitrogen compound metabolic process, biosynthetic process, regulation of metabolic process, cellular metabolic process, primary metabolic process, regulation of cellular process, organic substance metabolic process,
BSU32830	1	catabolic process, cellular metabolic process, primary metabolic process, single-organism metabolic process, single-organism cellular process, organic substance metabolic process,		BSU38070	1	nitrogen compound metabolic process, biosynthetic process, positive regulation of metabolic process, regulation of metabolic process, cellular metabolic process, primary metabolic process, positive regulation of biological process, positive regulation of cellular process, regulation of cellular process, organic substance metabolic process,
BSU32840	1	catabolic process, cellular metabolic process, primary metabolic process, single-organism metabolic process, single-organism cellular process, organic substance metabolic process,		BSU40540	1	nitrogen compound metabolic process, biosynthetic process, regulation of metabolic process, cellular metabolic process, primary metabolic process, regulation of cellular process, organic substance metabolic process,
BSU34140	1	establishment of localization, single-organism localization,		BSU32890	1	cellular metabolic process,
BSU35790	1	primary metabolic process, organic substance metabolic process,		BSU33580	1	nitrogen compound metabolic process, biosynthetic process, regulation of metabolic process, cellular metabolic process, primary metabolic process, regulation of cellular process, organic substance metabolic process,
BSU39420	1	nitrogen compound metabolic process, catabolic process, cellular metabolic process, primary metabolic process, single-organism metabolic process, single-organism cellular process, organic substance metabolic process,		BSU33560	1	0
BSU38040	1	catabolic process, cellular metabolic process, primary metabolic process, single-organism metabolic process, single-organism cellular process, organic substance metabolic process,		BSU33570	1	single-organism cellular process, establishment of localization, single-organism localization,
BSU39260	1	catabolic process, primary metabolic process, single-organism metabolic process, organic substance metabolic process,		BSU38000	1	0

## Sheet: Bth
Module 1					Module 2
Locus Tag	Degree	GO			Locus Tag	Degree	GO
BT_3815	31	anatomical structure morphogenesis, cellular component organization, single-organism cellular process, single-organism developmental process, anatomical structure development, regulation of developmental process, regulation of cellular process, regulation of biological quality,			BT_0819	41	0
BT_3693	27	biosynthetic process, cellular metabolic process, single-organism metabolic process, single-organism cellular process, organic substance metabolic process,			BT_0199	36	0
BT_1669	24	nitrogen compound metabolic process, biosynthetic process, cellular metabolic process, primary metabolic process, single-organism metabolic process, single-organism cellular process, organic substance metabolic process,			BT_4301	32	0
BT_4582	24	nitrogen compound metabolic process, biosynthetic process, cellular metabolic process, primary metabolic process, single-organism metabolic process, single-organism cellular process, organic substance metabolic process,			BT_1425	31	0
BT_3419	23	nitrogen compound metabolic process, catabolic process, cellular metabolic process, primary metabolic process, single-organism metabolic process, single-organism cellular process, organic substance metabolic process,			BT_1510	29	0
BT_2717	23	nitrogen compound metabolic process, biosynthetic process, cellular metabolic process, primary metabolic process, organic substance metabolic process,			BT_1518	29	0
BT_2705	20	0			BT_3064	28	0
BT_2720	17	nitrogen compound metabolic process, biosynthetic process, cellular metabolic process, primary metabolic process, organic substance metabolic process,			BT_0708	24	0
BT_2718	16	nitrogen compound metabolic process, biosynthetic process, cellular metabolic process, primary metabolic process, organic substance metabolic process,			BT_0243	21	biosynthetic process, cellular metabolic process, primary metabolic process, single-organism metabolic process, single-organism cellular process, organic substance metabolic process,
BT_0423	15	cellular component organization, single-organism cellular process,			BT_1078	20	0
BT_2709	14	nitrogen compound metabolic process, biosynthetic process, cellular metabolic process, primary metabolic process, organic substance metabolic process,			BT_0781	18	0
BT_2563	12	nitrogen compound metabolic process, catabolic process, cellular metabolic process, primary metabolic process, organic substance metabolic process,			BT_2087	18	0
BT_3214	12	nitrogen compound metabolic process, biosynthetic process, cellular metabolic process, primary metabolic process, single-organism metabolic process, single-organism cellular process, organic substance metabolic process,			BT_4360	16	0
BT_3841	12	protein folding, macromolecule localization, establishment of localization,			BT_1422	15	0
BT_4208	11	nitrogen compound metabolic process, catabolic process, cellular metabolic process, primary metabolic process, single-organism metabolic process, single-organism cellular process, organic substance metabolic process,			BT_0255	15	0
BT_3357	10	nitrogen compound metabolic process, catabolic process, cellular component biogenesis, cellular metabolic process, primary metabolic process, organic substance metabolic process,			BT_0167	14	0
BT_2715	10	nitrogen compound metabolic process, biosynthetic process, cellular component organization, cellular component biogenesis, cellular metabolic process, primary metabolic process, organic substance metabolic process,			BT_0168	14	0
BT_2707	9	macromolecule localization, single-organism cellular process, establishment of localization, cellular localization, single-organism localization,			BT_0260	14	0
BT_1271	8	nitrogen compound metabolic process, biosynthetic process, cellular metabolic process, primary metabolic process, organic substance metabolic process,			BT_2371	14	catabolic process, cellular metabolic process, single-organism metabolic process, single-organism cellular process, organic substance metabolic process,
BT_0590	8	nitrogen compound metabolic process, biosynthetic process, cellular metabolic process, primary metabolic process, single-organism metabolic process, single-organism cellular process, organic substance metabolic process,			BT_0780	14	cellular metabolic process, primary metabolic process, organic substance metabolic process,
BT_3128	8	nitrogen compound metabolic process, catabolic process, cellular metabolic process, primary metabolic process, single-organism metabolic process, single-organism cellular process, organic substance metabolic process,			BT_1819	13	0
BT_2710	8	nitrogen compound metabolic process, biosynthetic process, cellular metabolic process, primary metabolic process, organic substance metabolic process,			BT_2210	13	0
BT_2833	8	0			BT_4222	13	negative regulation of metabolic process, regulation of metabolic process, cellular metabolic process, primary metabolic process, negative regulation of biological process, negative regulation of cellular process, regulation of cellular process, organic substance metabolic process,
BT_0427	7	nitrogen compound metabolic process, biosynthetic process, cellular metabolic process, primary metabolic process, single-organism metabolic process, single-organism cellular process, organic substance metabolic process,			BT_3886	12	0
BT_3372	7	0			BT_1262	12	0
BT_4593	7	0			BT_2511	12	0
BT_2739	6	nitrogen compound metabolic process, biosynthetic process, cellular component organization, regulation of metabolic process, cellular metabolic process, primary metabolic process, single-organism cellular process, regulation of cellular process, organic substance metabolic process,			BT_4719	12	0
BT_2162	5	nitrogen compound metabolic process, biosynthetic process, cellular metabolic process, primary metabolic process, organic substance metabolic process,			BT_4733	12	0
BT_0589	5	cellular component organization, macromolecule localization, single-organism cellular process, establishment of localization, cellular localization, single-organism localization,			BT_3874	12	0
BT_1374	5	nitrogen compound metabolic process, biosynthetic process, cellular metabolic process, primary metabolic process, single-organism metabolic process, single-organism cellular process, organic substance metabolic process,			BT_2281	11	0
BT_0573	5	0			BT_0787	11	nitrogen compound metabolic process, biosynthetic process, cellular metabolic process, primary metabolic process, single-organism metabolic process, single-organism cellular process, organic substance metabolic process,
BT_3878	5	0			BT_1784	11	0
BT_4211	5	0			BT_2125	10	0
BT_0834	4	0			BT_1123	10	nitrogen compound metabolic process, biosynthetic process, regulation of metabolic process, cellular metabolic process, primary metabolic process, regulation of cellular process, organic substance metabolic process,
BT_4209	4	nitrogen compound metabolic process, biosynthetic process, cellular metabolic process, primary metabolic process, single-organism metabolic process, single-organism cellular process, organic substance metabolic process,			BT_3721	10	nitrogen compound metabolic process, cellular component organization, cellular component biogenesis, cellular metabolic process, single-organism metabolic process, single-organism cellular process, organic substance metabolic process,
BT_1601	4	cellular component organization, macromolecule localization, single-organism cellular process, establishment of localization, cellular localization, single-organism localization,			BT_2695	9	0
BT_3866	4	nitrogen compound metabolic process, biosynthetic process, cellular metabolic process, primary metabolic process, single-organism metabolic process, single-organism cellular process, organic substance metabolic process,			BT_2606	9	0
BT_2706	4	cellular metabolic process, primary metabolic process, organic substance metabolic process,			BT_1988	8	0
BT_4315	4	0			BT_4467	7	nitrogen compound metabolic process, biosynthetic process, cellular metabolic process, primary metabolic process, single-organism metabolic process, single-organism cellular process, organic substance metabolic process,
BT_0237	3	0			BT_1170	7	0
BT_0626	3	nitrogen compound metabolic process, biosynthetic process, cellular metabolic process, primary metabolic process, single-organism metabolic process, single-organism cellular process, organic substance metabolic process,			BT_1517	7	0
BT_1242	3	0			BT_2349	6	0
BT_0831	3	nitrogen compound metabolic process, cellular metabolic process, primary metabolic process, organic substance metabolic process,			BT_0731	6	0
BT_0929	3	nitrogen compound metabolic process, biosynthetic process, cellular metabolic process, primary metabolic process, single-organism metabolic process, single-organism cellular process, organic substance metabolic process,			BT_4674	6	0
BT_0748	3	nitrogen compound metabolic process, biosynthetic process, cellular metabolic process, primary metabolic process, single-organism metabolic process, single-organism cellular process, organic substance metabolic process,			BT_2103	6	nitrogen compound metabolic process, biosynthetic process, cellular metabolic process, primary metabolic process, organic substance metabolic process,
BT_0810	3	0			BT_0542	6	0
BT_0835	3	nitrogen compound metabolic process, biosynthetic process, cellular metabolic process, primary metabolic process, single-organism metabolic process, single-organism cellular process, organic substance metabolic process,			BT_0163	5	0
BT_1159	3	cellular metabolic process, single-organism metabolic process, single-organism cellular process, establishment of localization, single-organism localization,			BT_4484	5	0
BT_1289	3	establishment of localization,			BT_4418	5	cellular component organization, cell cycle process, cellular component biogenesis, single-organism cellular process,
BT_1488	3	0			BT_2762	5	macromolecule localization, establishment of localization,
BT_1730	3	0			BT_2784	5	0
BT_2791	3	nitrogen compound metabolic process, biosynthetic process, cellular metabolic process, primary metabolic process, single-organism metabolic process, single-organism cellular process, organic substance metabolic process,			BT_2975	4	0
BT_3358	3	biosynthetic process, cellular metabolic process, primary metabolic process, single-organism metabolic process, single-organism cellular process, organic substance metabolic process,			BT_0433	4	0
BT_3388	3	0			BT_0868	4	0
BT_3980	3	0			BT_1411	4	nitrogen compound metabolic process, response to stress, cellular metabolic process, primary metabolic process, cellular response to stimulus, organic substance metabolic process,
BT_4370	3	0			BT_1423	4	0
BT_4563	3	0			BT_3397	4	0
BT_3309	3	0			BT_1810	4	0
BT_4390	3	0			BT_2368	4	0
BT_3814	3	anatomical structure morphogenesis, cellular component organization, single-organism cellular process, single-organism developmental process, anatomical structure development, regulation of developmental process, regulation of cellular process, regulation of biological quality,			BT_1764	4	primary metabolic process, organic substance metabolic process,
BT_3228	3	0			BT_0901	4	response to stress,
BT_1850	2	0			BT_1568	4	0
BT_0574	2	nitrogen compound metabolic process, biosynthetic process, cellular metabolic process, primary metabolic process, organic substance metabolic process,			BT_0218	3	protein folding, response to stress, response to chemical, cellular metabolic process, single-organism metabolic process, single-organism cellular process, regulation of cellular process, cellular response to stimulus, regulation of biological quality, organic substance metabolic process,
BT_0575	2	0			BT_0890	3	0
BT_1158	2	establishment of localization, single-organism localization,			BT_4466	3	0
BT_4254	2	0			BT_1498	3	nitrogen compound metabolic process, response to stress, cellular metabolic process, primary metabolic process, cellular response to stimulus, organic substance metabolic process,
BT_4306	2	0			BT_1980	3	0
BT_4589	2	nitrogen compound metabolic process, biosynthetic process, cellular metabolic process, primary metabolic process, organic substance metabolic process,			BT_1817	2	nitrogen compound metabolic process, biosynthetic process, cellular metabolic process, primary metabolic process, organic substance metabolic process,
BT_1487	2	0			BT_0869	2	0
BT_3727	2	0			BT_0888	2	nitrogen compound metabolic process, cellular metabolic process, primary metabolic process, single-organism metabolic process, single-organism cellular process, organic substance metabolic process,
BT_4253	2	nitrogen compound metabolic process, biosynthetic process, cellular metabolic process, single-organism metabolic process, single-organism cellular process, organic substance metabolic process,			BT_3400	2	0
BT_4560	2	cellular metabolic process, primary metabolic process, organic substance metabolic process,			BT_1247	2	0
BT_2160	2	0			BT_4645	2	0
BT_3929	2	nitrogen compound metabolic process, catabolic process, biosynthetic process, cellular metabolic process, primary metabolic process, single-organism metabolic process, single-organism cellular process, organic substance metabolic process,			BT_1130	2	0
BT_3931	2	nitrogen compound metabolic process, biosynthetic process, cellular metabolic process, single-organism metabolic process, single-organism cellular process, organic substance metabolic process,			BT_1334	2	0
BT_0236	1	0			BT_4161	2	0
BT_0307	1	cellular metabolic process, organic substance metabolic process,			BT_0073	1	0
BT_0744	1	nitrogen compound metabolic process, biosynthetic process, cellular metabolic process, organic substance metabolic process,			BT_0284	1	0
BT_1380	1	nitrogen compound metabolic process, biosynthetic process, cellular metabolic process, primary metabolic process, single-organism metabolic process, single-organism cellular process, organic substance metabolic process,			BT_0345	1	0
BT_3211	1	0			BT_0487	1	nitrogen compound metabolic process, biosynthetic process, regulation of metabolic process, cellular metabolic process, primary metabolic process, regulation of cellular process, organic substance metabolic process,
BT_0424	1	nitrogen compound metabolic process, biosynthetic process, cellular metabolic process, primary metabolic process, organic substance metabolic process,			BT_0654	1	0
BT_0698	1	biosynthetic process, cellular metabolic process, single-organism metabolic process, single-organism cellular process, organic substance metabolic process,			BT_4502	1	0
BT_0743	1	0			BT_1481	1	0
BT_0836	1	catabolic process, primary metabolic process, organic substance metabolic process,			BT_2080	1	0
BT_1156	1	cellular metabolic process, single-organism metabolic process, single-organism cellular process, establishment of localization, single-organism localization,			BT_2086	1	0
BT_1160	1	establishment of localization, single-organism localization,			BT_0813	1	establishment of localization,
BT_1335	1	0			BT_2209	1	0
BT_1375	1	nitrogen compound metabolic process, biosynthetic process, cellular metabolic process, primary metabolic process, single-organism metabolic process, single-organism cellular process, organic substance metabolic process,			BT_2472	1	0
BT_1522	1	0			BT_2997	1	0
BT_1551	1	0			BT_1366	1	0
BT_2161	1	nitrogen compound metabolic process, biosynthetic process, cellular metabolic process, primary metabolic process, organic substance metabolic process,			BT_4361	1	0
BT_3979	1	nitrogen compound metabolic process, methylation, cellular component biogenesis, cellular metabolic process, primary metabolic process, organic substance metabolic process,			BT_1088	1	0
BT_3127	1	0			BT_1091	1	0
BT_3611	1	nitrogen compound metabolic process, biosynthetic process, cellular metabolic process, primary metabolic process, single-organism metabolic process, single-organism cellular process, organic substance metabolic process,			BT_1200	1	0
BT_3877	1	nitrogen compound metabolic process, biosynthetic process, cellular metabolic process, primary metabolic process, organic substance metabolic process,			BT_1393	1	0
BT_2726	1	nitrogen compound metabolic process, biosynthetic process, cellular metabolic process, primary metabolic process, organic substance metabolic process,			BT_1707	1	0
BT_3373	1	cellular metabolic process, primary metabolic process, organic substance metabolic process,			BT_4250	1	nitrogen compound metabolic process, biosynthetic process, cellular metabolic process, primary metabolic process, organic substance metabolic process,
BT_3725	1	cellular component organization, cellular component biogenesis, single-organism cellular process,			BT_3913	1	0
BT_3995	1	nitrogen compound metabolic process, biosynthetic process, cellular metabolic process, primary metabolic process, single-organism metabolic process, single-organism cellular process, organic substance metabolic process,			BT_1700	1	0
BT_4595	1	0			BT_2522	1	0

## Sheet: Cac
Module 1				Module 3
Locus Tag	Degree	GO		Locus Tag	Degree	GO
CA_C0425	47	metabolic process,		CA_C3211	42	0
CA_C2821	38	0		CA_C0995	38	0
CA_C1407	36	single-organism process, localization,		CA_C0994	35	0
CA_C0257	34	metabolic process,		CA_C2298	28	0
CA_C3428	31	0		CA_C2387	26	0
CA_C2590	21	0		CA_C0493	22	0
CA_C0916	16	metabolic process, cellular process,		CA_C1618	22	0
CA_C1514	13	metabolic process, cellular process, single-organism process,		CA_C1487	19	0
CA_C0913	12	metabolic process, cellular process,		CA_C0160	19	0
CA_C3684	12	metabolic process,		CA_C0032	16	nitrogen compound metabolic process, biosynthetic process, regulation of metabolic process, cellular metabolic process, primary metabolic process, regulation of cellular process, organic substance metabolic process,
CA_C1332	11	metabolic process, cellular process, single-organism process,		CA_C1719	16	nitrogen compound metabolic process, biosynthetic process, cellular metabolic process, primary metabolic process, organic substance metabolic process,
CA_C0242	11	0		CA_C1955	14	0
CA_C3451	10	single-organism process, localization,		CA_C2060	13	nitrogen compound metabolic process, biosynthetic process, cell cycle process, cellular metabolic process, primary metabolic process, single-organism cellular process, organic substance metabolic process,
CA_C3304	9	0		CA_C1121	13	0
CA_P0071	9	0		CA_C0843	11	0
CA_C0241	8	0		CA_C3209	11	0
CA_C3498	8	0		CA_C2183	11	0
CA_C0423	8	single-organism process, localization,		CA_C2473	11	0
CA_C3300	7	developmental process,		CA_C0005	9	0
CA_C0911	7	metabolic process, cellular process,		CA_C0736	9	0
CA_P0119	7	metabolic process, cellular process, single-organism process,		CA_C3089	9	biosynthetic process, cellular metabolic process, primary metabolic process, organic substance metabolic process,
CA_C3698	6	0		CA_C1748	8	nitrogen compound metabolic process, catabolic process, cellular component biogenesis, cellular metabolic process, primary metabolic process, organic substance metabolic process,
CA_C2963	6	metabolic process, cellular process, single-organism process,		CA_C0150	8	0
CA_P0106	6	metabolic process, cellular process, single-organism process,		CA_C2366	8	0
CA_P0114	6	metabolic process,		CA_C2474	8	nitrogen compound metabolic process, biosynthetic process, cellular metabolic process, primary metabolic process, organic substance metabolic process,
CA_P0120	6	metabolic process,		CA_C3249	8	0
CA_C2290	5	0		CA_C1577	7	0
CA_C0370	5	0		CA_C2123	7	0
CA_C2952	5	metabolic process, cellular process, single-organism process,		CA_C1953	7	0
CA_C3469	5	metabolic process,		CA_C2378	7	nitrogen compound metabolic process, biosynthetic process, cellular metabolic process, primary metabolic process, single-organism metabolic process, single-organism cellular process, organic substance metabolic process,
CA_C3662	5	0		CA_C1763	7	0
CA_C1462	4	metabolic process,		CA_C0979	7	0
CA_C0532	4	single-organism process, localization,		CA_C0627	6	nitrogen compound metabolic process, biosynthetic process, cellular metabolic process, primary metabolic process, organic substance metabolic process,
CA_C1408	4	metabolic process,		CA_C0034	6	0
CA_C3316	4	metabolic process, cellular process, single-organism process,		CA_C3022	6	0
CA_C0810	4	metabolic process, cellular process,		CA_C0641	5	0
CA_C0811	3	0		CA_C0763	5	nitrogen compound metabolic process, biosynthetic process, cellular metabolic process, primary metabolic process, organic substance metabolic process,
CA_C1342	3	metabolic process, cellular process, single-organism process,		CA_C0584	5	nitrogen compound metabolic process, biosynthetic process, cellular metabolic process, single-organism metabolic process, single-organism cellular process, organic substance metabolic process,
CA_C1345	3	0		CA_C0700	5	0
CA_C2861	3	cellular process, developmental process, single-organism process,		CA_C1661	5	nitrogen compound metabolic process, biosynthetic process, cellular metabolic process, primary metabolic process, organic substance metabolic process,
CA_C3368	3	cellular process, single-organism process, localization,		CA_C2170	5	0
CA_C3447	3	0		CA_C0083	4	0
CA_C3482	3	cellular process, single-organism process, localization,		CA_C1965	4	nitrogen compound metabolic process, biosynthetic process, regulation of metabolic process, cellular metabolic process, primary metabolic process, regulation of cellular process, organic substance metabolic process,
CA_C3682	3	0		CA_C0681	4	nitrogen compound metabolic process, regulation of nitrogen utilization, biosynthetic process, regulation of metabolic process, cellular metabolic process, primary metabolic process, regulation of cellular process, organic substance metabolic process,
CA_C2685	3	metabolic process,		CA_C2185	4	0
CA_C3402	3	0		CA_C1843	4	0
CA_C3436	3	metabolic process, single-organism process,		CA_C1730	4	nitrogen compound metabolic process, cellular metabolic process, primary metabolic process, single-organism metabolic process, single-organism cellular process, organic substance metabolic process,
CA_P0115	3	metabolic process, cellular process,		CA_C2254	3	nitrogen compound metabolic process, biosynthetic process, regulation of metabolic process, cellular metabolic process, primary metabolic process, single organism signaling, single-organism cellular process, regulation of cellular process, cellular response to stimulus, organic substance metabolic process,
CA_P0118	3	metabolic process, cellular process, single-organism process,		CA_C0846	3	0
CA_C0118	2	locomotion, response to stimulus,		CA_C2619	3	0
CA_C0175	2	metabolic process, cellular process, single-organism process,		CA_C0558	3	0
CA_C1513	2	0		CA_C1641	3	0
CA_C0256	2	metabolic process,		CA_C1425	3	nitrogen compound metabolic process, biosynthetic process, cellular metabolic process, primary metabolic process, single-organism metabolic process, single-organism cellular process, organic substance metabolic process,
CA_C1430	2	metabolic process, cellular process,		CA_C2094	3	0
CA_C3610	2	0		CA_C0126	2	0
CA_C0258	2	metabolic process, cellular process, cellular component organization or biogenesis,		CA_C0296	2	0
CA_C3272	2	0		CA_C0756	2	0
CA_C0429	2	0		CA_C0294	2	0
CA_C0543	2	locomotion, response to stimulus,		CA_C1823	2	catabolic process, primary metabolic process, organic substance metabolic process,
CA_C1322	2	0		CA_C0714	2	macromolecule localization, single-organism cellular process, establishment of localization, single-organism localization,
CA_C2485	2	0		CA_C2899	2	0
CA_C2591	2	0		CA_C2347	2	0
CA_C2956	2	single-organism process, localization,		CA_C1019	2	0
CA_C3332	2	0		CA_C2597	2	0
CA_C3425	2	single-organism process, localization,		CA_C3728	2	0
CA_C3506	2	cellular process, single-organism process, localization,		CA_P0006	2	nitrogen compound metabolic process, biosynthetic process, cellular metabolic process, primary metabolic process, organic substance metabolic process,
CA_C0918	2	metabolic process,		CA_C2705	2	0
CA_C0923	2	0		CA_C0040	1	0
CA_C1321	2	metabolic process, cellular process, single-organism process,		CA_C3649	1	0
CA_C0020	1	cellular process, single-organism process, localization,		CA_C0548	1	0
CA_C0120	1	locomotion, response to stimulus,		CA_C0325	1	0
CA_C0171	1	0		CA_C2942	1	multi-organism cellular process, regulation of biological quality,
CA_C3474	1	cellular process, single-organism process, localization,		CA_C0327	1	single-organism cellular process, regulation of cellular process, regulation of biological quality,
CA_C0254	1	regulation of biological process, biological regulation,		CA_C2458	1	0
CA_C0261	1	metabolic process, cellular process, single-organism process,		CA_C0478	1	0
CA_C0443	1	locomotion, response to stimulus,		CA_C0660	1	0
CA_C3269	1	0		CA_P0072	1	0
CA_C3505	1	0		CA_C0761	1	0
CA_C0342	1	0		CA_C1541	1	0
CA_C0357	1	0		CA_C0766	1	nitrogen compound metabolic process, biosynthetic process, regulation of metabolic process, cellular metabolic process, primary metabolic process, regulation of cellular process, organic substance metabolic process,
CA_C0395	1	0		CA_C3724	1	nitrogen compound metabolic process, biosynthetic process, cellular metabolic process, primary metabolic process, organic substance metabolic process,
CA_C2523	1	0		CA_C0929	1	0
CA_C0852	1	0		CA_C0930	1	0
CA_C0919	1	metabolic process,		CA_C0968	1	0
CA_C2763	1	locomotion, response to stimulus,		CA_C1049	1	0
CA_C3500	1	0		CA_C1403	1	0
CA_C0915	1	metabolic process,		CA_C1619	1	0
CA_C1533	1	0		CA_C2999	1	0
CA_C3238	1	0		CA_C3018	1	0
CA_C2533	1	0		CA_C3413	1	nitrogen compound metabolic process, biosynthetic process, cellular metabolic process, primary metabolic process, organic substance metabolic process,
CA_C2795	1	0		CA_C1035	1	0
CA_C3027	1	0		CA_C1968	1	0
CA_C3641	1	localization,		CA_C2552	1	0
CA_C3678	1	0		CA_C1603	1	0
CA_C2964	1	single-organism process, localization,		CA_C2182	1	0
CA_C3432	1	0		CA_C2334	1	0
CA_P0116	1	0		CA_C3424	1	primary metabolic process, organic substance metabolic process,
CA_C3635	1	localization,		CA_C2897	1	biosynthetic process, cellular metabolic process, primary metabolic process, single-organism metabolic process, single-organism cellular process, organic substance metabolic process,
CA_C3638	1	localization,		CA_C3542	1	0
CA_P0029	1	0		CA_C3674	1	0

## Sheet: Cje
Module 1						Module 2
Locus Tag	Degree	GO				Locus Tag	Degree	GO
Cj0689	71	biosynthetic process, cellular metabolic process, single-organism metabolic process, single-organism cellular process, organic substance metabolic process,				Cj0829c	19	0
Cj0409	63	cellular metabolic process, single-organism metabolic process, single-organism cellular process,				Cj0721c	15	0
Cj0537	61	0				Cj0851c	13	0
Cj0835c	59	cellular metabolic process, primary metabolic process, single-organism metabolic process, single-organism cellular process, organic substance metabolic process,				Cj1622	11	nitrogen compound metabolic process, biosynthetic process, cellular metabolic process, single-organism metabolic process, single-organism cellular process, organic substance metabolic process,
Cj0534	58	0				Cj1449c	10	0
Cj0535	57	0				Cj1240c	10	0
Cj1682c	41	cellular metabolic process, primary metabolic process, single-organism metabolic process, single-organism cellular process, organic substance metabolic process,				Cj0035c	9	single-organism cellular process, establishment of localization, single-organism localization,
Cj0671	38	0				Cj1311	9	0
Cj0007	37	nitrogen compound metabolic process, biosynthetic process, cellular metabolic process, single-organism metabolic process, single-organism cellular process, organic substance metabolic process,				Cj0910	8	0
Cj1624c	37	biosynthetic process, primary metabolic process, single-organism metabolic process, organic substance metabolic process,				Cj0592c	7	0
Cj0389	34	nitrogen compound metabolic process, biosynthetic process, cellular metabolic process, primary metabolic process, single-organism metabolic process, single-organism cellular process, organic substance metabolic process,				Cj1310c	7	0
Cj1266c	33	0				Cj1356c	7	0
Cj0781	32	0				Cj1563c	7	nitrogen compound metabolic process, biosynthetic process, regulation of metabolic process, cellular metabolic process, primary metabolic process, regulation of cellular process, organic substance metabolic process,
Cj0536	30	0				Cj1486c	6	0
Cj0533	28	cellular metabolic process, primary metabolic process, single-organism metabolic process, single-organism cellular process, organic substance metabolic process,				Cj0447	6	0
Cj0009	26	nitrogen compound metabolic process, biosynthetic process, cellular metabolic process, single-organism metabolic process, single-organism cellular process, organic substance metabolic process,				Cj0730	6	establishment of localization,
Cj1672c	26	nitrogen compound metabolic process, catabolic process, cellular metabolic process, primary metabolic process, single-organism metabolic process, single-organism cellular process, organic substance metabolic process,				Cj0727	6	0
Cj1717c	26	nitrogen compound metabolic process, biosynthetic process, cellular metabolic process, primary metabolic process, single-organism metabolic process, single-organism cellular process, organic substance metabolic process,				Cj1673c	6	nitrogen compound metabolic process, response to stress, response to external stimulus, cellular metabolic process, primary metabolic process, single-organism cellular process, cellular response to stimulus, organic substance metabolic process,
Cj0073c	23	0				Cj0939c	6	0
Cj0993c	23	0				Cj0996	6	nitrogen compound metabolic process, biosynthetic process, cellular metabolic process, single-organism metabolic process, single-organism cellular process, organic substance metabolic process,
Cj0408	21	cellular metabolic process, primary metabolic process, single-organism metabolic process, single-organism cellular process, organic substance metabolic process,				Cj0579c	6	macromolecule localization, single-organism cellular process, establishment of localization, single-organism localization,
Cj1502c	20	establishment of localization, single-organism localization,				Cj1564	5	0
Cj0994c	20	nitrogen compound metabolic process, biosynthetic process, cellular metabolic process, primary metabolic process, single-organism metabolic process, single-organism cellular process, organic substance metabolic process,				Cj0385c	5	0
Cj1202	19	nitrogen compound metabolic process, biosynthetic process, cellular metabolic process, primary metabolic process, single-organism metabolic process, single-organism cellular process, organic substance metabolic process,				Cj0681	5	0
Cj0076c	17	0				Cj0265c	5	0
Cj0717	17	0				Cj1163c	5	0
Cj1619	17	single-organism cellular process, establishment of localization, single-organism localization,				Cj0563	5	0
Cj0087	17	nitrogen compound metabolic process, cellular metabolic process, primary metabolic process, single-organism metabolic process, single-organism cellular process, organic substance metabolic process,				Cj0014c	4	0
Cj0921c	16	0				Cj0058	4	0
Cj1044c	16	nitrogen compound metabolic process, biosynthetic process, cellular metabolic process, single-organism metabolic process, single-organism cellular process, organic substance metabolic process,				Cj0901	4	0
Cj0531	16	cellular metabolic process, primary metabolic process, single-organism metabolic process, single-organism cellular process, organic substance metabolic process,				Cj1727c	4	0
Cj0662c	16	protein unfolding,				Cj1049c	4	establishment of localization, single-organism localization,
Cj0013	15	nitrogen compound metabolic process, biosynthetic process, cellular metabolic process, primary metabolic process, single-organism metabolic process, single-organism cellular process, organic substance metabolic process,				Cj0653c	4	0
Cj0688	15	0				Cj1458c	4	nitrogen compound metabolic process, biosynthetic process, cellular metabolic process, single-organism metabolic process, single-organism cellular process, organic substance metabolic process,
Cj0437	15	cellular metabolic process, single-organism metabolic process, single-organism cellular process,				Cj1176c	4	macromolecule localization, single-organism cellular process, establishment of localization, single-organism localization,
Cj0410	14	cellular metabolic process, primary metabolic process, single-organism metabolic process, single-organism cellular process, organic substance metabolic process,				Cj0859c	4	0
Cj1572c	14	0				Cj0022c	3	0
Cj1719c	14	nitrogen compound metabolic process, biosynthetic process, cellular metabolic process, primary metabolic process, single-organism metabolic process, single-organism cellular process, organic substance metabolic process,				Cj0205	3	nitrogen compound metabolic process, biosynthetic process, anatomical structure morphogenesis, cellular component organization, response to chemical, cellular component biogenesis, cellular metabolic process, single-organism cellular process, single-organism developmental process, anatomical structure development, regulation of developmental process, regulation of cellular process, regulation of …
Cj1402c	14	nitrogen compound metabolic process, catabolic process, cellular metabolic process, primary metabolic process, single-organism metabolic process, single-organism cellular process, organic substance metabolic process,				Cj0426	3	0
Cj1476c	14	cellular metabolic process, single-organism metabolic process, single-organism cellular process,				Cj0145	3	0
Cj0088	14	0				Cj0066c	3	nitrogen compound metabolic process, biosynthetic process, cellular metabolic process, primary metabolic process, single-organism metabolic process, single-organism cellular process, organic substance metabolic process,
Cj1509c	13	cellular metabolic process, single-organism metabolic process, single-organism cellular process,				Cj0252	3	nitrogen compound metabolic process, biosynthetic process, cellular metabolic process, primary metabolic process, organic substance metabolic process,
Cj1571c	13	0				Cj0850c	3	single-organism cellular process, establishment of localization, single-organism localization,
Cj0574	11	nitrogen compound metabolic process, biosynthetic process, cellular metabolic process, primary metabolic process, single-organism metabolic process, single-organism cellular process, organic substance metabolic process,				Cj1428c	3	nitrogen compound metabolic process, biosynthetic process, cellular metabolic process, primary metabolic process, organic substance metabolic process,
Cj1221	11	protein folding,				Cj0271	3	single-organism cellular process, regulation of cellular process, regulation of biological quality,
Cj1045c	11	nitrogen compound metabolic process, biosynthetic process, cellular metabolic process, single-organism metabolic process, single-organism cellular process, organic substance metabolic process,				Cj0333c	3	0
Cj1098	11	nitrogen compound metabolic process, biosynthetic process, cellular metabolic process, primary metabolic process, single-organism metabolic process, single-organism cellular process, organic substance metabolic process,				Cj0431	3	0
Cj0016	10	nitrogen compound metabolic process, biosynthetic process, cellular metabolic process, primary metabolic process, single-organism metabolic process, single-organism cellular process, organic substance metabolic process,				Cj1232	3	0
Cj1076	10	nitrogen compound metabolic process, biosynthetic process, cellular metabolic process, primary metabolic process, single-organism metabolic process, single-organism cellular process, organic substance metabolic process,				Cj1166c	3	0
Cj1385	10	response to stress, catabolic process, cellular metabolic process,				Cj0787	3	0
Cj1485c	10	0				Cj1174	3	establishment of localization,
Cj0720c	9	single-organism cellular process, cell motility, localization of cell,				Cj0971	2	0
Cj0172c	9	0				Cj0818	2	0
Cj0664c	9	nitrogen compound metabolic process, biosynthetic process, cellular metabolic process, primary metabolic process, organic substance metabolic process,				Cj0091	2	0
Cj0283c	8	response to external stimulus, response to chemical, taxis,				Cj1579c	2	0
Cj0718	7	nitrogen compound metabolic process, biosynthetic process, cellular metabolic process, primary metabolic process, organic substance metabolic process,				Cj1455	2	0
Cj0552	7	0				Cj0480c	2	nitrogen compound metabolic process, biosynthetic process, regulation of metabolic process, cellular metabolic process, primary metabolic process, regulation of cellular process, organic substance metabolic process,
Cj0624	7	0				Cj0510c	2	nitrogen compound metabolic process, biosynthetic process, regulation of metabolic process, cellular metabolic process, primary metabolic process, regulation of cellular process, organic substance metabolic process,
Cj0010c	5	nitrogen compound metabolic process, catabolic process, cellular metabolic process, primary metabolic process, organic substance metabolic process,				Cj1344c	2	nitrogen compound metabolic process, cellular metabolic process, primary metabolic process, organic substance metabolic process,
Cj1201	5	nitrogen compound metabolic process, biosynthetic process, cellular metabolic process, primary metabolic process, single-organism metabolic process, single-organism cellular process, organic substance metabolic process,				Cj0529c	2	0
Cj0663c	5	catabolic process, cellular metabolic process, primary metabolic process, organic substance metabolic process,				Cj0838c	2	nitrogen compound metabolic process, biosynthetic process, cellular metabolic process, primary metabolic process, single-organism metabolic process, single-organism cellular process, organic substance metabolic process,
Cj0074c	4	cellular metabolic process, single-organism metabolic process, single-organism cellular process, organic substance metabolic process,				Cj1456c	2	0
Cj1259	4	cell adhesion, establishment of localization, single-organism localization,				Cj1173	2	establishment of localization,
Cj1058c	4	nitrogen compound metabolic process, biosynthetic process, cellular metabolic process, primary metabolic process, single-organism metabolic process, single-organism cellular process, organic substance metabolic process,				Cj1341c	2	0
Cj1265c	4	cellular metabolic process, single-organism metabolic process, single-organism cellular process, establishment of localization,				Cj1521c	1	immune effector process, nitrogen compound metabolic process, response to stress, response to external stimulus, response to biotic stimulus, cellular component organization, cellular metabolic process, primary metabolic process, interspecies interaction between organisms, multi-organism cellular process, response to other organism, organic substance metabolic process,
Cj1718c	4	nitrogen compound metabolic process, biosynthetic process, cellular metabolic process, primary metabolic process, single-organism metabolic process, single-organism cellular process, organic substance metabolic process,				Cj0015c	1	0
Cj0597	3	nitrogen compound metabolic process, catabolic process, cellular metabolic process, primary metabolic process, single-organism metabolic process, single-organism cellular process, organic substance metabolic process,				Cj1590	1	0
Cj0575	3	nitrogen compound metabolic process, biosynthetic process, cellular metabolic process, single-organism metabolic process, single-organism cellular process, organic substance metabolic process,				Cj1434c	1	0
Cj1238	3	nitrogen compound metabolic process, biosynthetic process, cellular metabolic process, single-organism metabolic process, single-organism cellular process, organic substance metabolic process,				Cj0065c	1	nitrogen compound metabolic process, biosynthetic process, cellular metabolic process, single-organism metabolic process, single-organism cellular process, organic substance metabolic process,
Cj0623	3	cellular component organization, cellular component biogenesis,				Cj0200c	1	0
Cj0596	3	0				Cj0795c	1	biosynthetic process, cellular component organization, cell wall organization or biogenesis,
Cj0950c	3	0				Cj0078c	1	pathogenesis,
Cj0036	2	0				Cj0181	1	establishment of localization,
Cj0562	2	nitrogen compound metabolic process, biosynthetic process, cellular metabolic process, primary metabolic process, organic substance metabolic process,				Cj0102	1	establishment of localization, single-organism localization,
Cj0765c	2	nitrogen compound metabolic process, biosynthetic process, cellular metabolic process, primary metabolic process, single-organism metabolic process, single-organism cellular process, organic substance metabolic process,				Cj0201c	1	0
Cj1010	2	nitrogen compound metabolic process, biosynthetic process, cellular metabolic process, primary metabolic process, single-organism metabolic process, single-organism cellular process, organic substance metabolic process,				Cj0540	1	0
Cj1220	2	protein folding,				Cj0261c	1	0
Cj1274c	2	nitrogen compound metabolic process, biosynthetic process, cellular metabolic process, primary metabolic process, single-organism metabolic process, single-organism cellular process, organic substance metabolic process,				Cj0488	1	0
Cj1148	2	biosynthetic process, cellular metabolic process, primary metabolic process, single-organism metabolic process, single-organism cellular process, organic substance metabolic process,				Cj0368c	1	nitrogen compound metabolic process, biosynthetic process, regulation of metabolic process, cellular metabolic process, primary metabolic process, regulation of cellular process, organic substance metabolic process,
Cj1167	2	cellular metabolic process, primary metabolic process, single-organism metabolic process, single-organism cellular process, organic substance metabolic process,				Cj0763c	1	nitrogen compound metabolic process, biosynthetic process, cellular metabolic process, primary metabolic process, single-organism metabolic process, single-organism cellular process, organic substance metabolic process,
Cj0985c	2	0				Cj0487	1	0
Cj1487c	2	nitrogen compound metabolic process, cellular metabolic process, primary metabolic process, single-organism metabolic process, single-organism cellular process, establishment of localization, organic substance metabolic process, single-organism localization,				Cj1051c	1	nitrogen compound metabolic process, methylation, cellular metabolic process, primary metabolic process, organic substance metabolic process,
Cj1489c	2	cellular metabolic process, single-organism metabolic process, single-organism cellular process,				Cj0539	1	0
Cj0089	1	0				Cj0558c	1	nitrogen compound metabolic process, biosynthetic process, cellular metabolic process, primary metabolic process, single-organism metabolic process, single-organism cellular process, organic substance metabolic process,
Cj0115	1	protein folding,				Cj1162c	1	establishment of localization, single-organism localization,
Cj0198c	1	nitrogen compound metabolic process, response to stress, biosynthetic process, cellular metabolic process, primary metabolic process, cellular response to stimulus, organic substance metabolic process,				Cj0604	1	0
Cj0357c	1	biosynthetic process, cellular metabolic process, primary metabolic process, single-organism metabolic process, single-organism cellular process, organic substance metabolic process,				Cj0766c	1	nitrogen compound metabolic process, biosynthetic process, cellular metabolic process, primary metabolic process, single-organism metabolic process, single-organism cellular process, organic substance metabolic process,
Cj1097	1	establishment of localization, single-organism localization,				Cj0836	1	nitrogen compound metabolic process, response to stress, cellular metabolic process, primary metabolic process, cellular response to stimulus, organic substance metabolic process,
Cj0358	1	0				Cj1423c	1	biosynthetic process,
Cj0863c	1	nitrogen compound metabolic process, cellular metabolic process, primary metabolic process, single-organism cellular process, organic substance metabolic process,				Cj0692c	1	0
Cj1615	1	0				Cj1580c	1	0
Cj0929	1	0				Cj0774c	1	establishment of localization, single-organism localization,
Cj0591c	1	0				Cj0793	1	0
Cj0612c	1	single-organism cellular process, establishment of localization, regulation of biological quality, single-organism localization,				Cj1285c	1	biosynthetic process, cellular metabolic process, single-organism metabolic process, single-organism cellular process, organic substance metabolic process,
Cj0619	1	0				Cj0864	1	0
Cj0899c	1	0				Cj1522c	1	immune effector process, nitrogen compound metabolic process, response to stress, response to external stimulus, response to biotic stimulus, cellular component organization, cellular metabolic process, primary metabolic process, interspecies interaction between organisms, multi-organism cellular process, response to other organism, organic substance metabolic process,
Cj0933c	1	0				Cj1655c	1	regulation of biological quality,
Cj0782	1	0				Cj1206c	1	cellular component organization, macromolecule localization, single-organism cellular process, establishment of localization, cellular localization, single-organism localization,
Cj1488c	1	0				Cj1549c	1	nitrogen compound metabolic process, response to stress, cellular metabolic process, primary metabolic process, organic substance metabolic process,
Cj1490c	1	cellular metabolic process, single-organism metabolic process, single-organism cellular process,

## Sheet: Eco
Module 15					Module 7
Locus Tag	Degree	GO			Locus Tag	Degree	GO
b0727	68	nitrogen compound metabolic process, catabolic process, cellular metabolic process, primary metabolic process, single-organism metabolic process, single-organism cellular process, organic substance metabolic process,			b1624	33	single-organism metabolic process,
b0728	67	cellular metabolic process, primary metabolic process, single-organism metabolic process, single-organism cellular process, organic substance metabolic process,			b1662	31	nitrogen compound metabolic process, biosynthetic process, cellular metabolic process, single-organism metabolic process, single-organism cellular process, organic substance metabolic process,
b2025	64	nitrogen compound metabolic process, biosynthetic process, cellular metabolic process, primary metabolic process, single-organism metabolic process, single-organism cellular process, organic substance metabolic process,			b1335	27	nitrogen compound metabolic process, response to stress, cellular metabolic process, primary metabolic process, cellular response to stimulus, organic substance metabolic process,
b0729	64	nitrogen compound metabolic process, biosynthetic process, cellular metabolic process, primary metabolic process, single-organism metabolic process, single-organism cellular process, organic substance metabolic process,			b0840	25	nitrogen compound metabolic process, biosynthetic process, negative regulation of metabolic process, cellular component organization, regulation of metabolic process, cellular component biogenesis, regulation of cellular component biogenesis, cellular metabolic process, primary metabolic process, negative regulation of biological process, negative regulation of cellular process, regulation of cel…
b2281	62	cellular metabolic process, single-organism metabolic process, single-organism cellular process,			b1841	24	response to chemical,
b1260	62	nitrogen compound metabolic process, biosynthetic process, cellular metabolic process, primary metabolic process, single-organism metabolic process, single-organism cellular process, organic substance metabolic process,			b1438	20	nitrogen compound metabolic process, biosynthetic process, regulation of metabolic process, cellular metabolic process, primary metabolic process, regulation of cellular process, organic substance metabolic process,
b2282	60	cellular metabolic process, single-organism metabolic process, single-organism cellular process,			b1916	19	nitrogen compound metabolic process, biosynthetic process, positive regulation of metabolic process, cellular component organization, regulation of metabolic process, cell cycle process, cellular component biogenesis, regulation of cellular component biogenesis, positive regulation of cellular component biogenesis, cellular metabolic process, primary metabolic process, single-organism cellular pr…
b1603	60	nitrogen compound metabolic process, cellular metabolic process, primary metabolic process, single-organism metabolic process, single-organism cellular process, establishment of localization, organic substance metabolic process, single-organism localization,			b2369	19	nitrogen compound metabolic process, biosynthetic process, regulation of metabolic process, cellular metabolic process, primary metabolic process, single organism signaling, single-organism cellular process, regulation of cellular process, cellular response to stimulus, organic substance metabolic process,
b1611	59	response to stress, cellular component organization, cellular component biogenesis, cellular metabolic process, primary metabolic process, single-organism metabolic process, single-organism cellular process, organic substance metabolic process,			b1969	17	nitrogen compound metabolic process, biosynthetic process, negative regulation of metabolic process, positive regulation of metabolic process, regulation of metabolic process, cellular metabolic process, primary metabolic process, single organism signaling, single-organism cellular process, positive regulation of biological process, negative regulation of biological process, positive regulation o…
b0312	58	nitrogen compound metabolic process, response to stress, biosynthetic process, response to abiotic stimulus, cellular metabolic process, organic substance metabolic process,			b1844	17	nitrogen compound metabolic process, response to stress, cellular metabolic process, primary metabolic process, cellular response to stimulus, organic substance metabolic process,
b2523	58	nitrogen compound metabolic process, catabolic process, cellular metabolic process, primary metabolic process, organic substance metabolic process,			b1356	15	nitrogen compound metabolic process, biosynthetic process, regulation of metabolic process, cellular metabolic process, primary metabolic process, regulation of cellular process, organic substance metabolic process,
b1415	58	catabolic process, primary metabolic process, single-organism metabolic process, organic substance metabolic process,			b2432	14	0
b2149	57	response to stress, establishment of localization, cellular response to stimulus, single-organism localization,			b2144	12	response to chemical,
b2276	56	nitrogen compound metabolic process, cellular metabolic process, primary metabolic process, single-organism metabolic process, single-organism cellular process, establishment of localization, organic substance metabolic process, single-organism localization,			b1570	11	nitrogen compound metabolic process, biosynthetic process, regulation of metabolic process, cellular metabolic process, primary metabolic process, single-organism cellular process, regulation of cellular process, organic substance metabolic process,
b2024	56	nitrogen compound metabolic process, response to stress, biosynthetic process, cellular metabolic process, primary metabolic process, single-organism metabolic process, single-organism cellular process, cellular response to stimulus, organic substance metabolic process,			b1826	11	nitrogen compound metabolic process, biosynthetic process, response to abiotic stimulus, regulation of metabolic process, regulation of signaling, negative regulation of signaling, response to chemical, cellular metabolic process, primary metabolic process, single organism signaling, single-organism cellular process, negative regulation of biological process, negative regulation of cellular proce…
b2091	55	catabolic process, cellular metabolic process, primary metabolic process, single-organism metabolic process, single-organism cellular process, organic substance metabolic process,			b1508	11	nitrogen compound metabolic process, biosynthetic process, negative regulation of metabolic process, regulation of metabolic process, cellular metabolic process, primary metabolic process, negative regulation of biological process, negative regulation of cellular process, regulation of cellular process, organic substance metabolic process,
b2150	55	response to external stimulus, response to chemical, taxis, establishment of localization, single-organism localization,			b1145	11	nitrogen compound metabolic process, biosynthetic process, regulation of metabolic process, cellular metabolic process, primary metabolic process, regulation of cellular process, organic substance metabolic process,
b1612	54	cellular metabolic process, primary metabolic process, single-organism metabolic process, single-organism cellular process, organic substance metabolic process,			b2011	11	nitrogen compound metabolic process, response to stress, catabolic process, cellular metabolic process, primary metabolic process, cellular response to stimulus, organic substance metabolic process,
b0759	54	catabolic process, biosynthetic process, cellular metabolic process, primary metabolic process, single-organism metabolic process, single-organism cellular process, organic substance metabolic process,			b1464	11	biosynthetic process,
b2283	53	nitrogen compound metabolic process, cellular metabolic process, primary metabolic process, single-organism metabolic process, single-organism cellular process, organic substance metabolic process,			b0225	10	nitrogen compound metabolic process, catabolic process, biosynthetic process, cellular component organization, regulation of metabolic process, response to chemical, cellular metabolic process, primary metabolic process, single-organism cellular process, multi-organism cellular process, regulation of cellular process, organic substance metabolic process,
b2022	52	nitrogen compound metabolic process, biosynthetic process, cellular metabolic process, primary metabolic process, single-organism metabolic process, single-organism cellular process, organic substance metabolic process,			b1383	10	0
b0473	52	protein folding, response to stress, response to abiotic stimulus, cellular response to stimulus,			b1162	10	nitrogen compound metabolic process, biosynthetic process, negative regulation of metabolic process, regulation of metabolic process, cellular metabolic process, primary metabolic process, negative regulation of biological process, negative regulation of cellular process, regulation of cellular process, organic substance metabolic process,
b2463	51	cellular metabolic process, single-organism metabolic process, single-organism cellular process, organic substance metabolic process,			b0410	9	0
b1261	51	nitrogen compound metabolic process, biosynthetic process, cellular metabolic process, primary metabolic process, single-organism metabolic process, single-organism cellular process, organic substance metabolic process,			b2412	9	cellular component organization, asexual reproduction, cell cycle process, reproductive process, reproduction of a single-celled organism, FtsZ-dependent cytokinesis, cellular component biogenesis, single-organism cellular process,
b2310	50	establishment of localization, single-organism localization,			b0947	9	catabolic process, cellular metabolic process, single-organism metabolic process, single-organism cellular process,
b1854	50	nitrogen compound metabolic process, catabolic process, cellular component organization, cellular component biogenesis, cellular metabolic process, primary metabolic process, single-organism metabolic process, single-organism cellular process, organic substance metabolic process,			b2471	8	0
b2280	49	0			b2782	7	immune effector process, nitrogen compound metabolic process, response to stress, catabolic process, biosynthetic process, response to external stimulus, response to biotic stimulus, cellular component organization, cell growth, regulation of metabolic process, regulation of growth, cellular metabolic process, primary metabolic process, interspecies interaction between organisms, single-organism …
b2284	49	cellular metabolic process, single-organism metabolic process, single-organism cellular process,			b0687	7	nitrogen compound metabolic process, biosynthetic process, negative regulation of metabolic process, cellular component organization, regulation of metabolic process, cell cycle process, cellular component biogenesis, cellular metabolic process, primary metabolic process, single-organism cellular process, negative regulation of biological process, negative regulation of cellular process, regulati…
b0726	49	nitrogen compound metabolic process, catabolic process, cellular metabolic process, primary metabolic process, single-organism metabolic process, single-organism cellular process, organic substance metabolic process,			b1706	7	0
b2905	47	nitrogen compound metabolic process, catabolic process, methylation, cellular metabolic process, primary metabolic process, single-organism metabolic process, single-organism cellular process, organic substance metabolic process,			b0490	6	single-organism cellular process, establishment of localization, regulation of biological quality, single-organism localization,
b2021	47	nitrogen compound metabolic process, biosynthetic process, cellular metabolic process, primary metabolic process, single-organism metabolic process, single-organism cellular process, organic substance metabolic process,			b1329	6	macromolecule localization, single-organism cellular process, establishment of localization, single-organism localization,
b1399	46	nitrogen compound metabolic process, catabolic process, biosynthetic process, negative regulation of metabolic process, cellular component organization, regulation of metabolic process, response to chemical, cellular component biogenesis, regulation of cellular component biogenesis, cellular metabolic process, primary metabolic process, single-organism metabolic process, single-organism cellular …			b1375	6	0
b0311	46	nitrogen compound metabolic process, response to stress, biosynthetic process, response to abiotic stimulus, cellular metabolic process, organic substance metabolic process,			b2064	6	cellular component organization, regulation of localization, macromolecule localization, regulation of cellular process, establishment of localization, cellular localization,
b1246	45	macromolecule localization, establishment of localization,			b1912	6	biosynthetic process, cellular metabolic process, primary metabolic process, single-organism metabolic process, single-organism cellular process, organic substance metabolic process,
b0757	43	catabolic process, primary metabolic process, single-organism metabolic process, organic substance metabolic process,			b1585	6	0
b2020	43	nitrogen compound metabolic process, biosynthetic process, cellular metabolic process, primary metabolic process, single-organism metabolic process, single-organism cellular process, organic substance metabolic process,			b0214	5	nitrogen compound metabolic process, catabolic process, biosynthetic process, cellular metabolic process, primary metabolic process, organic substance metabolic process,
b2148	40	response to stress, establishment of localization, cellular response to stimulus, single-organism localization,			b1279	5	cellular metabolic process, primary metabolic process, single-organism metabolic process, single-organism cellular process, organic substance metabolic process,
b3605	40	catabolic process, cellular metabolic process, primary metabolic process, single-organism metabolic process, single-organism cellular process, organic substance metabolic process,			b1284	5	nitrogen compound metabolic process, response to stress, biosynthetic process, regulation of metabolic process, cellular metabolic process, primary metabolic process, regulation of cellular process, cellular response to stimulus, organic substance metabolic process,
b2023	40	nitrogen compound metabolic process, biosynthetic process, cellular metabolic process, primary metabolic process, single-organism metabolic process, single-organism cellular process, organic substance metabolic process,			b1962	5	0
b2093	39	cellular metabolic process, primary metabolic process, single-organism metabolic process, single-organism cellular process, establishment of localization, organic substance metabolic process, single-organism localization,			b0232	4	nitrogen compound metabolic process, response to stress, biosynthetic process, response to external stimulus, regulation of metabolic process, cellular metabolic process, primary metabolic process, single-organism cellular process, regulation of cellular process, cellular response to stimulus, regulation of molecular function, organic substance metabolic process,
b2092	39	single-organism cellular process, establishment of localization, single-organism localization,			b0461	4	multi-organism cellular process,
b1819	39	establishment of localization, single-organism localization,			b0730	4	nitrogen compound metabolic process, response to stress, biosynthetic process, response to abiotic stimulus, negative regulation of metabolic process, regulation of metabolic process, cellular metabolic process, primary metabolic process, negative regulation of biological process, negative regulation of cellular process, regulation of cellular process, organic substance metabolic process,
b2440	38	nitrogen compound metabolic process, catabolic process, cellular metabolic process, primary metabolic process, single-organism metabolic process, single-organism cellular process, organic substance metabolic process,			b1663	4	response to stress, macromolecule localization, response to chemical, single-organism cellular process, establishment of localization, cellular response to stimulus, single-organism localization,
b0015	38	protein folding, nitrogen compound metabolic process, response to stress, biosynthetic process, response to abiotic stimulus, cellular metabolic process, primary metabolic process, interspecies interaction between organisms, multi-organism cellular process, organic substance metabolic process,			b1330	4	response to stress, response to abiotic stimulus, single-organism cellular process, establishment of localization, cellular response to stimulus, single-organism localization,
b2286	38	establishment of localization,			b1956	4	biosynthetic process, regulation of localization, regulation of locomotion, negative regulation of locomotion, cellular metabolic process, primary metabolic process, single-organism metabolic process, single-organism cellular process, negative regulation of biological process, negative regulation of cellular process, cell motility, regulation of cellular process, localization of cell, organic sub…
b1324	37	response to stress, response to chemical, single-organism cellular process, regulation of cellular process, cellular response to stimulus, regulation of biological quality,			b1777	3	0
b3670	37	nitrogen compound metabolic process, biosynthetic process, cellular metabolic process, primary metabolic process, single-organism metabolic process, single-organism cellular process, organic substance metabolic process,			b0537	3	nitrogen compound metabolic process, cellular metabolic process, primary metabolic process, interspecies interaction between organisms, multi-organism cellular process, organic substance metabolic process,
b1245	37	macromolecule localization, single-organism cellular process, establishment of localization, single-organism localization,			b0885	3	catabolic process, primary metabolic process, organic substance metabolic process,
b0086	37	nitrogen compound metabolic process, biosynthetic process, anatomical structure morphogenesis, cellular component organization, cellular component biogenesis, cellular metabolic process, single-organism cellular process, single-organism developmental process, anatomical structure development, regulation of developmental process, regulation of cellular process, regulation of biological quality, ce…			b1128	3	cellular component biogenesis, cellular metabolic process, primary metabolic process, organic substance metabolic process,
b2285	37	cellular metabolic process, single-organism metabolic process, single-organism cellular process,			b2595	3	cellular component organization, macromolecule localization, cellular component biogenesis, single-organism cellular process, establishment of localization, cellular localization, single-organism localization,
b0085	36	nitrogen compound metabolic process, biosynthetic process, anatomical structure morphogenesis, cellular component organization, cellular component biogenesis, cellular metabolic process, single-organism cellular process, single-organism developmental process, anatomical structure development, regulation of developmental process, regulation of cellular process, regulation of biological quality, ce…			b1477	3	nitrogen compound metabolic process, biosynthetic process, regulation of metabolic process, cellular metabolic process, primary metabolic process, regulation of cellular process, organic substance metabolic process,
b1817	35	establishment of localization, single-organism localization,			b1688	3	single-organism cellular process, establishment of localization, single-organism localization,
b2019	35	nitrogen compound metabolic process, biosynthetic process, cellular metabolic process, primary metabolic process, single-organism metabolic process, single-organism cellular process, organic substance metabolic process,			b2628	3	immune effector process, response to stress, response to external stimulus, response to biotic stimulus, interspecies interaction between organisms, multi-organism cellular process, response to other organism,
b1199	33	catabolic process, cellular metabolic process, primary metabolic process, single-organism metabolic process, single-organism cellular process, organic substance metabolic process,			b3343	2	nitrogen compound metabolic process, cellular metabolic process, primary metabolic process, organic substance metabolic process,
b1198	33	response to stress, cellular metabolic process, establishment of localization, cellular response to stimulus, single-organism localization,			b0497	2	response to stress, response to external stimulus, primary metabolic process, single-organism cellular process, cellular response to stimulus, organic substance metabolic process,
b0924	33	nitrogen compound metabolic process, biosynthetic process, cellular component organization, cell cycle process, cellular metabolic process, primary metabolic process, single-organism cellular process, organic substance metabolic process,			b2749	2	0
b2679	32	establishment of localization, single-organism localization,			b0846	2	nitrogen compound metabolic process, biosynthetic process, regulation of metabolic process, cellular metabolic process, primary metabolic process, regulation of cellular process, organic substance metabolic process,
b1200	29	response to stress, catabolic process, cellular metabolic process, primary metabolic process, single-organism metabolic process, single-organism cellular process, cellular response to stimulus, organic substance metabolic process,			b1164	2	response to chemical, cellular response to stimulus,
b3204	29	response to endogenous stimulus, positive regulation of metabolic process, regulation of metabolic process, regulation of localization, response to chemical, cellular metabolic process, primary metabolic process, single-organism cellular process, positive regulation of biological process, positive regulation of cellular process, regulation of cellular process, establishment of localization, regul…			b1853	2	nitrogen compound metabolic process, response to stress, biosynthetic process, cellular metabolic process, primary metabolic process, cellular response to stimulus, organic substance metabolic process,
b3236	26	nitrogen compound metabolic process, catabolic process, cellular metabolic process, primary metabolic process, single-organism metabolic process, single-organism cellular process, organic substance metabolic process,			b1622	2	nitrogen compound metabolic process, biosynthetic process, regulation of metabolic process, negative regulation of sequence-specific DNA binding transcription factor activity, cellular metabolic process, primary metabolic process, single-organism metabolic process, single-organism cellular process, negative regulation of biological process, regulation of cellular process, regulation of molecular …
b2819	25	nitrogen compound metabolic process, response to stress, cellular metabolic process, primary metabolic process, cellular response to stimulus, organic substance metabolic process,			b1759	2	nitrogen compound metabolic process, response to stress, cellular metabolic process, primary metabolic process, cellular response to stimulus, organic substance metabolic process,
b4014	24	cellular metabolic process, primary metabolic process, single-organism metabolic process, single-organism cellular process, organic substance metabolic process,			b1571	2	0
b2026	24	nitrogen compound metabolic process, biosynthetic process, cellular metabolic process, primary metabolic process, single-organism metabolic process, single-organism cellular process, organic substance metabolic process,			b1778	2	response to stress, cellular metabolic process, primary metabolic process, organic substance metabolic process,
b2904	24	nitrogen compound metabolic process, catabolic process, cellular metabolic process, primary metabolic process, single-organism metabolic process, single-organism cellular process, organic substance metabolic process,			b2239	2	cellular metabolic process, primary metabolic process, single-organism metabolic process, single-organism cellular process, organic substance metabolic process,
b3417	22	catabolic process, cellular metabolic process, primary metabolic process, single-organism metabolic process, single-organism cellular process, organic substance metabolic process,			b2478	2	nitrogen compound metabolic process, biosynthetic process, cellular metabolic process, primary metabolic process, single-organism metabolic process, single-organism cellular process, organic substance metabolic process,
b2745	22	nitrogen compound metabolic process, cellular metabolic process, primary metabolic process, organic substance metabolic process,			b2604	2	regulation of localization, regulation of locomotion, negative regulation of locomotion, single-organism cellular process, negative regulation of biological process, negative regulation of cellular process, cell motility, regulation of cellular process, localization of cell,
b0003	22	nitrogen compound metabolic process, biosynthetic process, cellular metabolic process, primary metabolic process, single-organism metabolic process, single-organism cellular process, organic substance metabolic process,			b3932	2	response to stress, catabolic process, response to abiotic stimulus, cellular metabolic process, primary metabolic process, organic substance metabolic process,
b3067	18	nitrogen compound metabolic process, response to stress, biosynthetic process, response to abiotic stimulus, cellular metabolic process, primary metabolic process, organic substance metabolic process,			b3354	2	0
b0890	18	cell separation after cytokinesis, nitrogen compound metabolic process, response to stress, biosynthetic process, response to abiotic stimulus, positive regulation of metabolic process, regulation of metabolic process, response to chemical, cellular metabolic process, primary metabolic process, single-organism cellular process, positive regulation of biological process, positive regulation of cel…			b3687	2	response to stress, response to abiotic stimulus, regulation of biological quality,
b2903	17	nitrogen compound metabolic process, catabolic process, cellular metabolic process, primary metabolic process, single-organism metabolic process, single-organism cellular process, organic substance metabolic process,			b0006	1	response to stress, response to chemical,
b1256	15	0			b0457	1	0
b1243	15	response to stress, response to abiotic stimulus, macromolecule localization, single-organism cellular process, establishment of localization, single-organism localization,			b1024	1	single-organism cellular process, multi-organism cellular process, establishment of localization, single-organism localization,
b3544	11	response to external stimulus, macromolecule localization, response to chemical, taxis, single-organism cellular process, establishment of localization, single-organism localization,			b1847	1	0
b0115	10	nitrogen compound metabolic process, catabolic process, biosynthetic process, cellular metabolic process, primary metabolic process, single-organism metabolic process, single-organism cellular process, organic substance metabolic process,			b1272	1	primary metabolic process, organic substance metabolic process,
b3671	9	nitrogen compound metabolic process, biosynthetic process, cellular metabolic process, primary metabolic process, single-organism metabolic process, single-organism cellular process, organic substance metabolic process,			b1339	1	nitrogen compound metabolic process, biosynthetic process, cellular metabolic process, primary metabolic process, organic substance metabolic process,
b4390	8	nitrogen compound metabolic process, biosynthetic process, negative regulation of metabolic process, regulation of metabolic process, cellular metabolic process, primary metabolic process, single-organism metabolic process, single-organism cellular process, negative regulation of biological process, negative regulation of cellular process, regulation of cellular process, establishment of localiza…			b2237	1	0
b0002	8	nitrogen compound metabolic process, biosynthetic process, cellular metabolic process, primary metabolic process, single-organism metabolic process, single-organism cellular process, organic substance metabolic process,			b1906	1	0
b3386	7	nitrogen compound metabolic process, catabolic process, cellular metabolic process, primary metabolic process, single-organism metabolic process, single-organism cellular process, organic substance metabolic process,			b1987	1	sulfur utilization, regulation of sulfur utilization, nitrogen compound metabolic process, biosynthetic process, cellular metabolic process, primary metabolic process, positive regulation of sulfur utilization, positive regulation of biological process, organic substance metabolic process,
b0862	6	establishment of localization, single-organism localization,			b1667	1	0
b1818	5	establishment of localization, single-organism localization,			b1846	1	0
b0004	5	nitrogen compound metabolic process, biosynthetic process, cellular metabolic process, primary metabolic process, single-organism metabolic process, single-organism cellular process, organic substance metabolic process,			b2614	1	protein folding, response to stress, response to abiotic stimulus,
b0092	2	nitrogen compound metabolic process, biosynthetic process, anatomical structure morphogenesis, cellular component organization, cellular component biogenesis, cellular metabolic process, single-organism cellular process, single-organism developmental process, anatomical structure development, regulation of developmental process, regulation of cellular process, regulation of biological quality, ce…			b1902	1	single-organism cellular process, establishment of localization, maintenance of location, cellular localization, regulation of biological quality, single-organism localization,
					b1845	1	0
					b2830	1	nitrogen compound metabolic process, catabolic process, regulation of metabolic process, cellular metabolic process, primary metabolic process, regulation of biological quality, organic substance metabolic process,
					b2398	1	0
					b2399	1	nitrogen compound metabolic process, biosynthetic process, regulation of metabolic process, cellular metabolic process, primary metabolic process, regulation of cellular process, organic substance metabolic process,
					b2420	1	0
					b3071	1	nitrogen compound metabolic process, response to stress, biosynthetic process, negative regulation of metabolic process, positive regulation of metabolic process, regulation of metabolic process, cellular metabolic process, primary metabolic process, positive regulation of biological process, negative regulation of biological process, positive regulation of cellular process, negative regulation o…
					b2603	1	single-organism cellular process, cell motility, localization of cell,
					b2928	1	nitrogen compound metabolic process, biosynthetic process, cellular metabolic process, primary metabolic process, single-organism metabolic process, single-organism cellular process, organic substance metabolic process,
					b3033	1	0
					b3021	1	nitrogen compound metabolic process, biosynthetic process, regulation of metabolic process, cellular metabolic process, primary metabolic process, regulation of cellular process, organic substance metabolic process,
					b4078	1	0
					b3850	1	nitrogen compound metabolic process, biosynthetic process, cellular metabolic process, single-organism metabolic process, single-organism cellular process, organic substance metabolic process,
					b4480	1	nitrogen compound metabolic process, biosynthetic process, negative regulation of metabolic process, regulation of metabolic process, cellular metabolic process, primary metabolic process, negative regulation of biological process, negative regulation of cellular process, regulation of cellular process, organic substance metabolic process,
					b3401	1	protein folding, response to stress, response to abiotic stimulus,
					b3686	1	response to stress, response to abiotic stimulus, response to chemical, regulation of biological quality,
					b4140	1	0
					b3844	1	response to stress, cellular metabolic process, primary metabolic process, establishment of localization, regulation of biological quality, regulation of molecular function, organic substance metabolic process, single-organism localization,
					b4040	1	biosynthetic process, cellular metabolic process, single-organism metabolic process, single-organism cellular process, organic substance metabolic process,

## Sheet: Hpy
Module 2					Module 1
Locus Tag	Degree	GO			Locus Tag	Degree	GO
HP0970	94	0			HP1237	80	nitrogen compound metabolic process, biosynthetic process, cellular metabolic process, primary metabolic process, single-organism metabolic process, single-organism cellular process, organic substance metabolic process,
HP1331	80	establishment of localization,			HP1512	69	establishment of localization,
HP0757	77	nitrogen compound metabolic process,			HP1236	68	0
HP1332	76	protein folding, nitrogen compound metabolic process, response to stress, biosynthetic process, response to abiotic stimulus, cellular metabolic process, primary metabolic process, organic substance metabolic process,			HP0572	56	nitrogen compound metabolic process, biosynthetic process, cellular metabolic process, primary metabolic process, single-organism metabolic process, single-organism cellular process, organic substance metabolic process,
HP1462	76	0			HP1469	54	0
HP1029	70	0			HP0097	51	0
HP0529	69	0			HP0920	51	0
HP1280	69	nitrogen compound metabolic process, biosynthetic process, cellular metabolic process, primary metabolic process, single-organism metabolic process, single-organism cellular process, organic substance metabolic process,			HP1175	43	0
HP1148	66	0			HP0894	37	0
HP1463	66	0			HP1100	37	catabolic process, cellular metabolic process, primary metabolic process, single-organism metabolic process, single-organism cellular process, organic substance metabolic process,
HP1486	61	0			HP0025	32	0
HP1544	60	0			HP1518	28	0
HP1576	60	establishment of localization, single-organism localization,			HP0010	27	protein folding,
HP1278	58	nitrogen compound metabolic process, biosynthetic process, cellular metabolic process, primary metabolic process, single-organism metabolic process, single-organism cellular process, organic substance metabolic process,			HP0892	26	0
HP0124	57	0			HP1395	26	0
HP1571	56	0			HP1289	26	0
HP0308	53	0			HP1527	25	0
HP1072	52	0			HP1103	24	nitrogen compound metabolic process, catabolic process, cellular metabolic process, primary metabolic process, single-organism metabolic process, single-organism cellular process, organic substance metabolic process,
HP0067	51	nitrogen compound metabolic process, pathogenesis,			HP1107	24	0
HP0068	51	nitrogen compound metabolic process, pathogenesis,			HP1501	23	0
HP1568	51	macromolecule localization, establishment of localization, single-organism localization,			HP1045	22	biosynthetic process, cellular metabolic process, single-organism metabolic process, single-organism cellular process, organic substance metabolic process,
HP0237	48	nitrogen compound metabolic process, biosynthetic process, cellular metabolic process, primary metabolic process, single-organism metabolic process, single-organism cellular process, organic substance metabolic process,			HP0382	21	cellular metabolic process, primary metabolic process, organic substance metabolic process,
HP1475	45	nitrogen compound metabolic process, biosynthetic process, cellular metabolic process, primary metabolic process, single-organism metabolic process, single-organism cellular process, organic substance metabolic process,			HP1551	21	0
HP1031	44	single-organism cellular process, cell motility, localization of cell,			HP1404	19	nitrogen compound metabolic process, cellular metabolic process, primary metabolic process, organic substance metabolic process,
HP0554	41	0			HP0031	17	response to stress,
HP1282	41	nitrogen compound metabolic process, biosynthetic process, cellular metabolic process, primary metabolic process, single-organism metabolic process, single-organism cellular process, organic substance metabolic process,			HP1143	17	0
HP1465	41	0			HP0830	15	nitrogen compound metabolic process, biosynthetic process, cellular metabolic process, primary metabolic process, organic substance metabolic process,
HP1071	40	biosynthetic process, cellular metabolic process, primary metabolic process, single-organism metabolic process, single-organism cellular process, organic substance metabolic process,			HP1288	15	0
HP1443	40	biosynthetic process, cellular metabolic process, primary metabolic process, single-organism metabolic process, single-organism cellular process, organic substance metabolic process,			HP1325	15	cellular metabolic process, primary metabolic process, single-organism metabolic process, single-organism cellular process, organic substance metabolic process,
HP1015	39	0			HP0317	13	0
HP1030	39	response to external stimulus, response to chemical, taxis, single-organism cellular process, cell motility, localization of cell,			HP1345	13	nitrogen compound metabolic process, catabolic process, cellular metabolic process, primary metabolic process, single-organism metabolic process, single-organism cellular process, organic substance metabolic process,
HP0123	38	nitrogen compound metabolic process, biosynthetic process, cellular metabolic process, primary metabolic process, single-organism metabolic process, single-organism cellular process, organic substance metabolic process,			HP1167	13	0
HP1348	37	biosynthetic process, cellular metabolic process, primary metabolic process, single-organism metabolic process, single-organism cellular process, organic substance metabolic process,			HP0015	12	0
HP1353	37	0			HP0520	12	0
HP0663	34	nitrogen compound metabolic process, biosynthetic process, cellular metabolic process, primary metabolic process, single-organism metabolic process, single-organism cellular process, organic substance metabolic process,			HP0111	11	nitrogen compound metabolic process, biosynthetic process, negative regulation of metabolic process, regulation of metabolic process, cellular metabolic process, primary metabolic process, negative regulation of biological process, negative regulation of cellular process, regulation of cellular process, organic substance metabolic process,
HP0660	32	0			HP1180	11	0
HP0772	32	nitrogen compound metabolic process, catabolic process, organic substance metabolic process,			HP0668	10	0
HP1034	32	cellular component organization, single-organism cellular process,			HP0893	10	0
HP0676	30	nitrogen compound metabolic process, response to stress, cellular metabolic process, primary metabolic process, cellular response to stimulus, organic substance metabolic process,			HP1458	10	single-organism metabolic process, single-organism cellular process, regulation of cellular process, regulation of biological quality, organic substance metabolic process,
HP1380	30	nitrogen compound metabolic process, biosynthetic process, cellular metabolic process, single-organism metabolic process, single-organism cellular process, organic substance metabolic process,			HP1460	10	nitrogen compound metabolic process, biosynthetic process, cellular metabolic process, primary metabolic process, organic substance metabolic process,
HP1032	28	nitrogen compound metabolic process, biosynthetic process, cellular metabolic process, primary metabolic process, organic substance metabolic process,			HP0027	10	cellular metabolic process, primary metabolic process, single-organism metabolic process, single-organism cellular process, organic substance metabolic process,
HP1360	27	0			HP0224	10	response to stress, cellular metabolic process, primary metabolic process, organic substance metabolic process,
HP1355	26	nitrogen compound metabolic process, biosynthetic process, cellular metabolic process, primary metabolic process, single-organism metabolic process, single-organism cellular process, organic substance metabolic process,			HP1038	10	nitrogen compound metabolic process, biosynthetic process, cellular metabolic process, primary metabolic process, single-organism metabolic process, single-organism cellular process, organic substance metabolic process,
HP1464	22	0			HP1168	9	response to stress, response to external stimulus, single-organism cellular process, cellular response to stimulus,
HP0164	22	0			HP1178	8	nitrogen compound metabolic process, cellular metabolic process, primary metabolic process, single-organism metabolic process, single-organism cellular process, organic substance metabolic process,
HP0255	19	nitrogen compound metabolic process, biosynthetic process, cellular metabolic process, primary metabolic process, single-organism metabolic process, single-organism cellular process, organic substance metabolic process,			HP0016	8	0
HP0623	19	nitrogen compound metabolic process, biosynthetic process, anatomical structure morphogenesis, cellular component organization, cellular component biogenesis, cellular metabolic process, single-organism cellular process, single-organism developmental process, anatomical structure development, regulation of developmental process, regulation of cellular process, regulation of biological quality, ce…			HP1179	8	nitrogen compound metabolic process, catabolic process, biosynthetic process, cellular metabolic process, primary metabolic process, single-organism metabolic process, single-organism cellular process, organic substance metabolic process,
HP1121	19	0			HP0829	7	nitrogen compound metabolic process, biosynthetic process, cellular metabolic process, primary metabolic process, single-organism metabolic process, single-organism cellular process, organic substance metabolic process,
HP1349	19	0			HP0377	7	0
HP0202	19	biosynthetic process, cellular metabolic process, primary metabolic process, single-organism metabolic process, single-organism cellular process, organic substance metabolic process,			HP1243	7	0
HP0238	18	nitrogen compound metabolic process, biosynthetic process, cellular metabolic process, primary metabolic process, single-organism metabolic process, single-organism cellular process, organic substance metabolic process,			HP0983	7	single-organism cellular process, establishment of localization, single-organism localization,
HP0223	17	nitrogen compound metabolic process, response to stress, cellular metabolic process, primary metabolic process, cellular response to stimulus, organic substance metabolic process,			HP0349	6	nitrogen compound metabolic process, biosynthetic process, cellular metabolic process, primary metabolic process, single-organism metabolic process, single-organism cellular process, organic substance metabolic process,
HP0659	16	0			HP0060	6	0
HP0858	16	nitrogen compound metabolic process, biosynthetic process, cellular metabolic process, primary metabolic process, single-organism metabolic process, single-organism cellular process, organic substance metabolic process,			HP0028	6	0
HP0740	15	biosynthetic process, cellular component organization, cell wall organization or biogenesis,			HP0476	6	nitrogen compound metabolic process, biosynthetic process, cellular metabolic process, primary metabolic process, single-organism metabolic process, single-organism cellular process, organic substance metabolic process,
HP1224	15	nitrogen compound metabolic process, biosynthetic process, cellular metabolic process, organic substance metabolic process,			HP0500	6	nitrogen compound metabolic process, biosynthetic process, cellular metabolic process, primary metabolic process, organic substance metabolic process,
HP0537	15	0			HP1177	6	0
HP1033	15	0			HP0872	6	0
HP0326	14	0			HP1101	5	nitrogen compound metabolic process, cellular metabolic process, primary metabolic process, single-organism metabolic process, single-organism cellular process, organic substance metabolic process,
HP0821	14	nitrogen compound metabolic process, response to stress, response to external stimulus, cellular metabolic process, primary metabolic process, single-organism cellular process, cellular response to stimulus, organic substance metabolic process,			HP1398	5	0
HP0395	13	0			HP1453	5	0
HP1049	13	0			HP0146	5	0
HP0163	13	nitrogen compound metabolic process, biosynthetic process, cellular metabolic process, single-organism metabolic process, single-organism cellular process, organic substance metabolic process,			HP0229	5	0
HP1429	13	primary metabolic process, organic substance metabolic process,			HP0514	5	nitrogen compound metabolic process, biosynthetic process, cellular metabolic process, primary metabolic process, organic substance metabolic process,
HP0739	12	0			HP0725	4	0
HP1466	12	establishment of localization,			HP0871	4	catabolic process, biosynthetic process, cellular metabolic process, primary metabolic process, single-organism metabolic process, single-organism cellular process, organic substance metabolic process,
HP1085	11	0			HP1084	4	nitrogen compound metabolic process, biosynthetic process, cellular metabolic process, primary metabolic process, single-organism metabolic process, single-organism cellular process, organic substance metabolic process,
HP1062	11	nitrogen compound metabolic process, biosynthetic process, cellular metabolic process, primary metabolic process, single-organism metabolic process, single-organism cellular process, organic substance metabolic process,			HP1509	4	biosynthetic process, cellular metabolic process, primary metabolic process, single-organism metabolic process, single-organism cellular process, organic substance metabolic process,
HP0528	10	0			HP0564	4	0
HP1565	10	0			HP0724	4	0
HP0822	10	nitrogen compound metabolic process, biosynthetic process, cellular metabolic process, primary metabolic process, single-organism metabolic process, single-organism cellular process, organic substance metabolic process,			HP0056	3	nitrogen compound metabolic process, catabolic process, biosynthetic process, cellular metabolic process, primary metabolic process, single-organism metabolic process, single-organism cellular process, organic substance metabolic process,
HP1356	10	nitrogen compound metabolic process, biosynthetic process, cellular metabolic process, primary metabolic process, single-organism metabolic process, single-organism cellular process, organic substance metabolic process,			HP0710	3	0
HP0074	9	0			HP0723	3	nitrogen compound metabolic process, cellular metabolic process, primary metabolic process, single-organism metabolic process, single-organism cellular process, organic substance metabolic process,
HP1350	9	0			HP1285	3	0
HP1066	8	0			HP0110	3	protein folding,
HP0544	8	0			HP0682	3	0
HP0728	7	nitrogen compound metabolic process, cellular metabolic process, primary metabolic process, organic substance metabolic process,			HP0887	3	pathogenesis,
HP1452	7	nitrogen compound metabolic process, cellular metabolic process, primary metabolic process, organic substance metabolic process,			HP1468	3	nitrogen compound metabolic process, biosynthetic process, cellular metabolic process, primary metabolic process, single-organism metabolic process, single-organism cellular process, organic substance metabolic process,
HP0616	7	response to external stimulus, response to chemical, taxis, single organism signaling, single-organism cellular process, regulation of cellular process, cellular response to stimulus,			HP1207	3	0
HP1048	7	0			HP1001	3	0
HP1232	6	nitrogen compound metabolic process, biosynthetic process, cellular metabolic process, single-organism metabolic process, single-organism cellular process, organic substance metabolic process,			HP1333	3	0
HP0557	6	biosynthetic process, cellular metabolic process, primary metabolic process, single-organism metabolic process, single-organism cellular process, organic substance metabolic process,			HP0300	2	establishment of localization,
HP1155	6	nitrogen compound metabolic process, biosynthetic process, anatomical structure morphogenesis, cellular component organization, cellular component biogenesis, cellular metabolic process, primary metabolic process, single-organism metabolic process, single-organism cellular process, single-organism developmental process, anatomical structure development, regulation of developmental process, regula…			HP0301	2	establishment of localization,
HP0272	4	0			HP0322	2	0
HP1016	4	biosynthetic process, cellular metabolic process, primary metabolic process, single-organism metabolic process, single-organism cellular process, organic substance metabolic process,			HP1242	2	0
HP1047	4	nitrogen compound metabolic process, cellular component biogenesis, cellular metabolic process, primary metabolic process, organic substance metabolic process,			HPt03	2	0
HP1054	3	0			HP0002	1	nitrogen compound metabolic process, biosynthetic process, cellular metabolic process, single-organism metabolic process, single-organism cellular process, organic substance metabolic process,
HP1184	3	0			HP0062	1	0
HP0584	2	response to external stimulus, response to chemical, taxis, single-organism cellular process, cell motility, localization of cell,			HP0298	1	single-organism cellular process, establishment of localization, single-organism localization,
HP1430	2	nitrogen compound metabolic process, cellular component biogenesis, cellular metabolic process, primary metabolic process, organic substance metabolic process,			HP0299	1	establishment of localization,
HP1275	2	primary metabolic process, organic substance metabolic process,			HP0495	1	0
HP1387	2	nitrogen compound metabolic process, biosynthetic process, cellular metabolic process, primary metabolic process, organic substance metabolic process,			HP0515	1	catabolic process, cellular metabolic process, primary metabolic process, organic substance metabolic process,
HP0169	1	0			HP0836	1	0
HP0396	1	0			HP1322	1	0
HP0398	1	0			HP1037	1	0
HP0493	1	nitrogen compound metabolic process, biosynthetic process, anatomical structure morphogenesis, cellular component organization, cellular component biogenesis, cellular metabolic process, single-organism cellular process, single-organism developmental process, anatomical structure development, regulation of developmental process, regulation of cellular process, regulation of biological quality, ce…			HP1190	1	nitrogen compound metabolic process, biosynthetic process, cellular metabolic process, primary metabolic process, single-organism metabolic process, single-organism cellular process, organic substance metabolic process,
HP0568	1	0			HP1209	1	0
HP0737	1	catabolic process, biosynthetic process, cellular metabolic process, primary metabolic process, single-organism metabolic process, single-organism cellular process, organic substance metabolic process,			HP1212	1	nitrogen compound metabolic process, biosynthetic process, cellular metabolic process, primary metabolic process, single-organism metabolic process, single-organism cellular process, establishment of localization, organic substance metabolic process, single-organism localization,
HP0934	1	nitrogen compound metabolic process, biosynthetic process, cellular metabolic process, primary metabolic process, single-organism metabolic process, single-organism cellular process, organic substance metabolic process,			HPt23	1	0
HP1361	1	0			HPt25	1	0

## Sheet: Lrh
Module 1						Module 1
Locus Tag	Degree	GO				Locus Tag	Degree	GO
LRHM_2119	71	immune effector process, nitrogen compound metabolic process, response to stress, response to external stimulus, response to biotic stimulus, cellular component organization, cellular metabolic process, primary metabolic process, interspecies interaction between organisms, multi-organism cellular process, response to other organism, organic substance metabolic process,				LRHM_2119	71	immune effector process, nitrogen compound metabolic process, response to stress, response to external stimulus, response to biotic stimulus, cellular component organization, cellular metabolic process, primary metabolic process, interspecies interaction between organisms, multi-organism cellular process, response to other organism, organic substance metabolic process,
LRHM_2584	70	single-organism cellular process, establishment of localization, single-organism localization,				LRHM_2584	70	single-organism cellular process, establishment of localization, single-organism localization,
LRHM_2551	70	biosynthetic process, cellular metabolic process,				LRHM_2551	70	biosynthetic process, cellular metabolic process,
LRHM_2571	69	primary metabolic process, organic substance metabolic process,				LRHM_2571	69	primary metabolic process, organic substance metabolic process,
LRHM_2605	68	0				LRHM_2605	68	0
LRHM_2611	67	establishment of localization, single-organism localization,				LRHM_2611	67	establishment of localization, single-organism localization,
LRHM_2609	67	nitrogen compound metabolic process, cellular metabolic process, primary metabolic process, single-organism metabolic process, single-organism cellular process, organic substance metabolic process,				LRHM_2609	67	nitrogen compound metabolic process, cellular metabolic process, primary metabolic process, single-organism metabolic process, single-organism cellular process, organic substance metabolic process,
LRHM_0051	67	0				LRHM_0051	67	0
LRHM_0684	63	0				LRHM_0684	63	0
LRHM_1583	63	0				LRHM_1583	63	0
LRHM_1724	62	0				LRHM_1724	62	0
LRHM_0541	57	0				LRHM_0541	57	0
LRHM_2608	56	0				LRHM_2608	56	0
LRHM_2577	54	0				LRHM_2577	54	0
LRHM_2603	53	0				LRHM_2603	53	0
LRHM_0683	51	0				LRHM_0683	51	0
LRHM_0393	51	0				LRHM_0393	51	0
LRHM_2607	50	nitrogen compound metabolic process, biosynthetic process, regulation of metabolic process, cellular metabolic process, primary metabolic process, regulation of cellular process, organic substance metabolic process,				LRHM_2607	50	nitrogen compound metabolic process, biosynthetic process, regulation of metabolic process, cellular metabolic process, primary metabolic process, regulation of cellular process, organic substance metabolic process,
LRHM_2632	49	single-organism cellular process, establishment of localization, single-organism localization,				LRHM_2632	49	single-organism cellular process, establishment of localization, single-organism localization,
LRHM_0563	49	0				LRHM_0563	49	0
LRHM_0457	49	nitrogen compound metabolic process, biosynthetic process, cellular metabolic process, primary metabolic process, organic substance metabolic process,				LRHM_0457	49	nitrogen compound metabolic process, biosynthetic process, cellular metabolic process, primary metabolic process, organic substance metabolic process,
LRHM_2622	48	establishment of localization, single-organism localization,				LRHM_2622	48	establishment of localization, single-organism localization,
LRHM_1339	46	0				LRHM_1339	46	0
LRHM_0262	44	catabolic process, cellular metabolic process, primary metabolic process, single-organism metabolic process, single-organism cellular process, organic substance metabolic process,				LRHM_0262	44	catabolic process, cellular metabolic process, primary metabolic process, single-organism metabolic process, single-organism cellular process, organic substance metabolic process,
LRHM_2118	43	immune effector process, nitrogen compound metabolic process, response to stress, response to external stimulus, response to biotic stimulus, cellular component organization, cellular metabolic process, primary metabolic process, interspecies interaction between organisms, multi-organism cellular process, response to other organism, organic substance metabolic process,				LRHM_2118	43	immune effector process, nitrogen compound metabolic process, response to stress, response to external stimulus, response to biotic stimulus, cellular component organization, cellular metabolic process, primary metabolic process, interspecies interaction between organisms, multi-organism cellular process, response to other organism, organic substance metabolic process,
LRHM_2770	42	0				LRHM_2770	42	0
LRHM_0329	42	0				LRHM_0329	42	0
LRHM_2768	40	0				LRHM_2768	40	0
LRHM_2606	38	0				LRHM_2606	38	0
LRHM_2613	37	0				LRHM_2613	37	0
LRHM_0332	37	0				LRHM_0332	37	0
LRHM_2242	36	0				LRHM_2242	36	0
LRHM_2612	35	establishment of localization, single-organism localization,				LRHM_2612	35	establishment of localization, single-organism localization,
LRHM_0056	35	catabolic process, cellular metabolic process, single-organism metabolic process, single-organism cellular process, organic substance metabolic process,				LRHM_0056	35	catabolic process, cellular metabolic process, single-organism metabolic process, single-organism cellular process, organic substance metabolic process,
LRHM_2594	34	0				LRHM_2594	34	0
LRHM_2574	34	nitrogen compound metabolic process, biosynthetic process, cellular metabolic process, primary metabolic process, organic substance metabolic process,				LRHM_2574	34	nitrogen compound metabolic process, biosynthetic process, cellular metabolic process, primary metabolic process, organic substance metabolic process,
LRHM_0639	34	0				LRHM_0639	34	0
LRHM_0263	34	0				LRHM_0263	34	0
LRHM_0591	32	0				LRHM_0591	32	0
LRHM_0542	32	0				LRHM_0542	32	0
LRHM_0330	32	establishment of localization, single-organism localization,				LRHM_0330	32	establishment of localization, single-organism localization,
LRHM_2625	31	0				LRHM_2625	31	0
LRHM_1945	31	primary metabolic process, organic substance metabolic process,				LRHM_1945	31	primary metabolic process, organic substance metabolic process,
LRHM_2623	28	establishment of localization, single-organism localization,				LRHM_2623	28	establishment of localization, single-organism localization,
LRHM_2550	28	0				LRHM_2550	28	0
LRHM_2572	27	establishment of localization, single-organism localization,				LRHM_2572	27	establishment of localization, single-organism localization,
LRHM_0328	27	catabolic process, cellular metabolic process, primary metabolic process, single-organism metabolic process, single-organism cellular process, organic substance metabolic process,				LRHM_0328	27	catabolic process, cellular metabolic process, primary metabolic process, single-organism metabolic process, single-organism cellular process, organic substance metabolic process,
LRHM_0327	27	establishment of localization, single-organism localization,				LRHM_0327	27	establishment of localization, single-organism localization,
LRHM_0258	26	catabolic process, cellular metabolic process, primary metabolic process, single-organism metabolic process, single-organism cellular process, organic substance metabolic process,				LRHM_0258	26	catabolic process, cellular metabolic process, primary metabolic process, single-organism metabolic process, single-organism cellular process, organic substance metabolic process,
LRHM_2624	25	0				LRHM_2624	25	0
LRHM_2806	24	0				LRHM_2806	24	0
LRHM_0406	23	0				LRHM_0406	23	0
LRHM_2579	21	catabolic process, primary metabolic process, single-organism metabolic process, organic substance metabolic process,				LRHM_2579	21	catabolic process, primary metabolic process, single-organism metabolic process, organic substance metabolic process,
LRHM_2576	20	primary metabolic process, single-organism metabolic process, organic substance metabolic process,				LRHM_2576	20	primary metabolic process, single-organism metabolic process, organic substance metabolic process,
LRHM_1946	20	biosynthetic process, cellular metabolic process, primary metabolic process, single-organism metabolic process, single-organism cellular process, organic substance metabolic process,				LRHM_1946	20	biosynthetic process, cellular metabolic process, primary metabolic process, single-organism metabolic process, single-organism cellular process, organic substance metabolic process,
LRHM_0054	20	0				LRHM_0054	20	0
LRHM_2771	19	nitrogen compound metabolic process, biosynthetic process, response to external stimulus, regulation of metabolic process, cellular metabolic process, primary metabolic process, single organism signaling, single-organism cellular process, regulation of cellular process, cellular response to stimulus, organic substance metabolic process,				LRHM_2771	19	nitrogen compound metabolic process, biosynthetic process, response to external stimulus, regulation of metabolic process, cellular metabolic process, primary metabolic process, single organism signaling, single-organism cellular process, regulation of cellular process, cellular response to stimulus, organic substance metabolic process,
LRHM_2345	18	0				LRHM_2345	18	0
LRHM_2582	18	primary metabolic process, single-organism metabolic process, organic substance metabolic process,				LRHM_2582	18	primary metabolic process, single-organism metabolic process, organic substance metabolic process,
LRHM_1664	18	0				LRHM_1664	18	0
LRHM_0647	18	0				LRHM_0647	18	0
LRHM_2713	15	0				LRHM_2713	15	0
LRHM_2633	15	primary metabolic process, single-organism metabolic process, organic substance metabolic process,				LRHM_2633	15	primary metabolic process, single-organism metabolic process, organic substance metabolic process,
LRHM_0561	14	0				LRHM_0561	14	0
LRHM_0458	14	nitrogen compound metabolic process, biosynthetic process, cellular metabolic process, primary metabolic process, organic substance metabolic process,				LRHM_0458	14	nitrogen compound metabolic process, biosynthetic process, cellular metabolic process, primary metabolic process, organic substance metabolic process,
LRHM_0362	13	catabolic process, primary metabolic process, single-organism metabolic process, organic substance metabolic process,				LRHM_0362	13	catabolic process, primary metabolic process, single-organism metabolic process, organic substance metabolic process,
LRHM_2698	12	0				LRHM_2698	12	0
LRHM_2717	12	establishment of localization, single-organism localization,				LRHM_2717	12	establishment of localization, single-organism localization,
LRHM_1485	12	0				LRHM_1485	12	0
LRHM_0627	12	nitrogen compound metabolic process, biosynthetic process, positive regulation of metabolic process, regulation of metabolic process, cellular metabolic process, primary metabolic process, positive regulation of biological process, positive regulation of cellular process, regulation of cellular process, organic substance metabolic process,				LRHM_0627	12	nitrogen compound metabolic process, biosynthetic process, positive regulation of metabolic process, regulation of metabolic process, cellular metabolic process, primary metabolic process, positive regulation of biological process, positive regulation of cellular process, regulation of cellular process, organic substance metabolic process,
LRHM_0407	11	nitrogen compound metabolic process, biosynthetic process, regulation of metabolic process, cellular metabolic process, primary metabolic process, regulation of cellular process, organic substance metabolic process,				LRHM_0407	11	nitrogen compound metabolic process, biosynthetic process, regulation of metabolic process, cellular metabolic process, primary metabolic process, regulation of cellular process, organic substance metabolic process,
LRHM_0057	11	0				LRHM_0057	11	0
LRHM_0007	11	0				LRHM_0007	11	0
LRHM_2714	10	establishment of localization, single-organism localization,				LRHM_2714	10	establishment of localization, single-organism localization,
LRHM_2767	10	0				LRHM_2767	10	0
LRHM_2716	9	establishment of localization, single-organism localization,				LRHM_2716	9	establishment of localization, single-organism localization,
LRHM_0681	8	0				LRHM_0681	8	0
LRHM_2649	8	0				LRHM_2649	8	0
LRHM_0630	8	0				LRHM_0630	8	0
LRHM_0544	6	single-organism cellular process, establishment of localization, single-organism localization,				LRHM_0544	6	single-organism cellular process, establishment of localization, single-organism localization,
LRHM_0562	6	0				LRHM_0562	6	0
LRHM_2580	5	catabolic process, primary metabolic process, single-organism metabolic process, organic substance metabolic process,				LRHM_2580	5	catabolic process, primary metabolic process, single-organism metabolic process, organic substance metabolic process,
LRHM_2578	5	primary metabolic process, organic substance metabolic process,				LRHM_2578	5	primary metabolic process, organic substance metabolic process,
LRHM_0055	5	0				LRHM_0055	5	0
LRHM_0396	4	establishment of localization, single-organism localization,				LRHM_0396	4	establishment of localization, single-organism localization,
LRHM_1948	4	biosynthetic process, cellular metabolic process, primary metabolic process, single-organism metabolic process, single-organism cellular process, organic substance metabolic process,				LRHM_1948	4	biosynthetic process, cellular metabolic process, primary metabolic process, single-organism metabolic process, single-organism cellular process, organic substance metabolic process,
LRHM_2117	4	immune effector process, nitrogen compound metabolic process, response to stress, response to external stimulus, response to biotic stimulus, cellular component organization, cellular metabolic process, primary metabolic process, interspecies interaction between organisms, multi-organism cellular process, response to other organism, organic substance metabolic process,				LRHM_2117	4	immune effector process, nitrogen compound metabolic process, response to stress, response to external stimulus, response to biotic stimulus, cellular component organization, cellular metabolic process, primary metabolic process, interspecies interaction between organisms, multi-organism cellular process, response to other organism, organic substance metabolic process,
LRHM_2581	3	catabolic process, primary metabolic process, single-organism metabolic process, organic substance metabolic process,				LRHM_2581	3	catabolic process, primary metabolic process, single-organism metabolic process, organic substance metabolic process,
LRHM_0629	3	0				LRHM_0629	3	0
LRHM_0628	3	establishment of localization, single-organism localization,				LRHM_0628	3	establishment of localization, single-organism localization,
LRHM_0492	3	0				LRHM_0492	3	0
LRHM_2712	2	0				LRHM_2712	2	0
LRHM_1807	2	biosynthetic process, primary metabolic process, single-organism metabolic process, organic substance metabolic process,				LRHM_1807	2	biosynthetic process, primary metabolic process, single-organism metabolic process, organic substance metabolic process,
LRHM_0334	2	0				LRHM_0334	2	0
LRHM_0260	2	catabolic process, cellular metabolic process, primary metabolic process, single-organism metabolic process, single-organism cellular process, organic substance metabolic process,				LRHM_0260	2	catabolic process, cellular metabolic process, primary metabolic process, single-organism metabolic process, single-organism cellular process, organic substance metabolic process,
LRHM_2474	1	primary metabolic process, organic substance metabolic process,				LRHM_2474	1	primary metabolic process, organic substance metabolic process,
LRHM_2610	1	0				LRHM_2610	1	0
LRHM_0682	1	0				LRHM_0682	1	0
LRHM_0637	1	0				LRHM_0637	1	0

[truncated: 8 more sheets: Mtu, Pae, Stm, Sfl, Sme, Spd, Ttj, Ype]
